# Supplementary material for: Proteomic Analysis of Low-Grade, Early-Stage Endometrial Carcinoma Reveals New Dysregulated Pathways Associated with Cell Death and Cell Signaling
Source: Cancers (Basel). 2021 Feb 14;13(4):794. doi: 10.3390/cancers13040794 (PMC7917913; doi:10.3390/cancers13040794)
Supplement: Supplementary file 1 [file cancers-13-00794-s001.zip]

Archive with 3 entries (2 files):
- cancers-1059925 - supple/
- cancers-1059925 - supple/Supplementary Figures and Tables.docx
- cancers-1059925 - supple/Supplementary Table 1.xlsx
