# Supplementary material for: Proteomic Analysis of Low-Grade, Early-Stage Endometrial Carcinoma Reveals New Dysregulated Pathways Associated with Cell Death and Cell Signaling
Source: Cancers (Basel). 2021 Feb 14;13(4):794. doi: 10.3390/cancers13040794 (PMC7917913; doi:10.3390/cancers13040794)
Supplement: Supplementary file 1 [file cancers-13-00794-s001.zip › cancers-1059925 - supple/Supplementary Table 1.xlsx]

## Sheet: LAPAZ_PROTEIN_IMPUTATION
Protein IDs	Majority protein IDs	Protein names	Gene names	SAMPLE_1_T	SAMPLE_1_N	SAMPLE_2_T	SAMPLE_2_N	SAMPLE_3_T	SAMPLE_3_N	SAMPLE_4_T	SAMPLE_4_N	SAMPLE_5_T	SAMPLE_5_N	SAMPLE_6_T	SAMPLE_6_N	SAMPLE_7_T	SAMPLE_7_N	SAMPLE_8_T	SAMPLE_8_N	SAMPLE_9_T	SAMPLE_9_N	SAMPLE_10_T	SAMPLE_10_N	SAMPLE_11_T	SAMPLE_11_N	SAMPLE_12_T	SAMPLE_12_N	SAMPLE_13_T	SAMPLE_13_N	SAMPLE_14_T	SAMPLE_14_N	SAMPLE_15_T	SAMPLE_15_N	SAMPLE_16_T	SAMPLE_16_N	Only identified by site	Reverse	Potential contaminant	Peptides	Razor + unique peptides	Unique peptides	Sequence coverage [%]	Unique + razor sequence coverage [%]	Unique sequence coverage [%]	Mol. weight [kDa]	Q-value	Score	Intensity	MS/MS count
A0A075B6I9;P04211	A0A075B6I9;P04211	Ig lambda chain V region 4A	IGLV7-46	11.8416	11.4503	12.1195	11.6068	11.9869	11.0849	10.9505	11.6415	12.4439	11.4459	11.9961	11.0091	11.8455	11.1502	11.9959	11.9734	10.8275	11.1588	10.8338	11.4005	10.9559	11.8918	11.2304	10.7716	11.6304	11.1015	11.5788	10.6181	11.5254	12.0768	11.4553	11.8001				2	2	2	13.7	13.7	13.7	12.468	0.0011099	25.413	413900000	7
A0A075B6K5;P80748	A0A075B6K5;P80748	Ig lambda chain V-III region LOI	IGLV3-9	11.2162	11.5709	11.5434	11.9739	11.6753	11.178	11.7769	10.797	11.6017	11.9437	11.5731	11.8031	11.1242	10.7795	12.1324	10.3299	11.0725	12.2664	11.155	12.2041	11.9909	11.6986	11.6365	10.6549	11.5766	11.414	10.982	12.115	11.0226	11.6089	12.0535	11.3638				1	1	1	13.9	13.9	13.9	12.332	0	12.39	162410000	3
A0A075B6P5;A0A087WW87;P01615;P01614;A2NJV5;A0A0A0MRZ7;A0A075B6S6;A0A075B6S2	A0A075B6P5;A0A087WW87;P01615;P01614	Ig kappa chain V-II region FR;Ig kappa chain V-II region Cum	IGKV2D-28;IGKV2-40	12.5243	12.7385	13.0693	13.6671	12.1668	13.7137	13.4885	13.6732	13.7758	13.9935	12.4742	13.1447	12.8353	13.1521	12.8414	13.5999	12.5715	12.7286	12.9189	12.9688	12.7307	13.5319	13.2466	13.4947	12.0447	13.4409	12.3987	12.4633	12.3006	14.5171	12.9007	13.0673				3	3	2	16.7	16.7	16.7	12.957	0	37.277	2291400000	21
A0A0C4DH67;A0A0C4DH69;A0A075B6S5	A0A0C4DH67;A0A0C4DH69;A0A075B6S5		IGKV1-8;IGKV1-9;IGKV1-27	11.1569	12.021	11.7498	11.8698	11.9662	10.8591	11.4664	11.9509	11.562	11.9658	11.2528	12.0403	11.1178	11.506	10.6403	11.4207	11.5023	11.2917	11.3567	12.1901	12.1306	11.2011	13.1525	11.1163	11.4373	11.518	12.1517	11.4933	11.9567	10.9247	11.1414	11.4208				1	1	1	13.9	13.9	13.9	12.537	0.0011359	27.591	14082000	1
A0A0A0MRZ8;P04433	A0A0A0MRZ8;P04433	Ig kappa chain V-III region VG	IGKV3D-11	11.4409	12.2299	11.4926	10.3718	10.8612	11.0044	10.6365	10.6791	11.7878	10.4102	11.8428	10.4381	11.4055	11.4563	12.6099	11.2777	12.5035	12.307	11.5224	11.9877	11.4539	12.3631	10.9688	12.3687	11.7712	11.1519	10.9018	11.1108	11.8938	12.106	11.9812	10.7452				3	2	2	32.2	26.1	26.1	12.625	0	10.119	2099500000	12
A0A0B4J1V0;A0A0B4J1Y9;A0A0B4J1V6	A0A0B4J1V0;A0A0B4J1Y9;A0A0B4J1V6		IGHV3-15;IGHV3-72;IGHV3-73	12.0831	11.2483	10.4642	10.5774	11.1178	10.7607	12.3366	11.3505	12.2857	10.6484	11.2859	10.617	10.9481	11.3329	11.6048	10.8096	11.4042	11.5087	11.8224	11.9364	11.2223	11.7528	11.2045	12.2347	11.787	11.2709	11.0941	11.6524	12.2563	11.0803	12.0506	10.9737				2	2	2	10.1	10.1	10.1	12.926	0.0046465	17.446	652120000	4
A0A0B4J1Y8	A0A0B4J1Y8		IGLV9-49	10.8221	11.7776	12.1805	11.2052	12.4493	11.4763	10.9926	11.5422	11.2725	11.5789	11.2222	13.1464	11.8018	12.1906	11.3827	10.836	11.2764	11.5267	12.1623	11.737	11.3113	11.4901	11.0721	11.1525	11.1797	11.1719	11.766	11.6052	11.8564	10.7811	11.315	11.992				4	4	4	24.4	24.4	24.4	13.024	0	71.447	4647800000	10
A0A0C4DH25	A0A0C4DH25		IGKV3D-20	11.4445	11.4177	11.6912	11.0061	11.6234	10.7037	11.7113	11.264	11.4438	11.2396	11.3033	11.095	11.6684	11.191	11.7919	10.6025	12.0534	12.6278	11.8001	10.7696	11.5418	11.5313	11.8319	11.4534	12.0253	12.1364	11.1192	10.5981	12.1621	10.9444	12.4812	11.6025				3	1	1	27.6	7.8	7.8	12.515	0.002181	23.948	183030000	1
A0A0C4DH34	A0A0C4DH34		IGHV4-28	11.442	11.8357	11.6313	10.3351	11.6472	11.9456	12.03	11.0096	11.4654	10.992	11.4781	11.3061	10.8437	11.2894	12.0749	12.9107	11.7146	11.561	11.6009	12.07	11.19	11.3498	11.7136	12.004	10.7332	11.2643	12.051	11.5273	11.4442	11.5966	10.7903	12.8632				1	1	1	7.7	7.7	7.7	13.124	0.0068538	16.139	9182400	1
P0DP08;P0DP06;A0A0C4DH41;P01825;P06331;P01824	P0DP08;P0DP06;A0A0C4DH41;P01825;P06331;P01824	Ig heavy chain V-II region NEWM;Ig heavy chain V-II region ARH-77;Ig heavy chain V-II region WAH	IGHV4-61	11.7342	11.8686	11.6732	11.6121	11.6722	10.2394	11.3194	11.287	12.1767	10.8536	11.1137	11.1498	12.234	10.7805	11.3171	10.8894	12.5767	11.1114	11.1492	11.3245	11.9447	11.2841	10.7707	11.5714	10.7321	11.5127	11.9839	12.0917	11.1955	12.3046	12.7355	11.1363				1	1	1	7.7	7.7	7.7	13.016	0.0027482	19.806	56738000	2
A0A0C4DH68	A0A0C4DH68		IGKV2-24	11.3224	11.3784	11.9467	10.5997	11.8045	11.1222	10.7707	10.8094	12.2434	11.649	11.8007	11.6463	12.2156	10.6238	12.412	11.2547	11.575	11.9921	10.994	10.6563	11.16	12.3878	10.9838	11.1706	11.8207	11.7364	11.5667	10.7057	11.0748	10.7374	12.0121	11.2819				1	1	1	10.8	10.8	10.8	13.079	0.00043573	45.896	168670000	6
A0A0C4DH73;A0A0C4DH72;P04432;P01611;P01597	A0A0C4DH73;A0A0C4DH72;P04432;P01611;P01597	Ig kappa chain V-I region Daudi;Ig kappa chain V-I region Wes;Ig kappa chain V-I region DEE	IGKV1-12;IGKV1-6	10.8808	11.5638	11.3798	11.0277	11.7028	10.6957	10.8741	10.1901	11.8868	11.4193	11.5427	11.4472	11.0995	11.8382	11.2621	11.669	11.0862	10.5349	11.1428	10.8443	12.5069	11.9207	11.4608	11.6137	11.3135	11.7651	12.5641	11.7916	11.9748	10.3311	11.9434	11.7601				1	1	1	13.7	13.7	13.7	12.645	0	58.693	34528000	2
A0A0U1RRL7	A0A0U1RRL7			11.297	11.8526	11.7642	11.4339	11.5596	11.0581	11.6276	11.1474	12.0705	10.1807	11.0804	11.7054	11.2033	11.0499	11.841	11.1981	12.29	12.3566	11.9715	11.9972	11.5199	11.4338	11.406	11.6525	11.0201	11.4365	12.3209	11.2593	11.6931	11.6308	11.7588	11.9669				1	1	1	36.6	36.6	36.6	76.794	0	41.445	44415000	3
A0FGR8	A0FGR8	Extended synaptotagmin-2	ESYT2	11.2452	11.0511	11.4188	10.6609	11.1987	10.1913	11.9337	11.1735	11.0249	11.3921	10.8158	10.8016	11.7402	11.0979	11.3517	10.7934	11.0977	10.6463	12.2999	11.3876	11.9541	11.086	11.357	11.0701	11.9664	11.8948	12.0424	11.4856	12.7454	11.5104	11.263	11.5645				1	1	1	1.3	1.3	1.3	102.36	0.00080128	33.403	16501000	1
A0M8Q6	A0M8Q6	Ig lambda-7 chain C region	IGLC7	11.8361	11.0753	11.8867	11.9892	12.2188	11.0931	11.7591	11.1369	11.4852	10.2919	11.9386	11.7437	11.4388	11.148	11.914	11.0223	11.3475	11.6352	11.3568	11.3106	11.2591	12.218	11.3945	11.1789	11.4089	10.5326	11.4622	10.9603	10.7956	10.7348	11.3577	11.3687				5	1	1	52.8	9.4	9.4	11.253	0.00045517	5.338	410820000	3
A0MZ66	A0MZ66	Shootin-1	KIAA1598	11.0791	11.7864	11.9681	12.2734	12.2679	10.7771	12.4496	11.6191	11.7124	10.8934	10.9225	11.7814	10.9463	12.2839	12.0395	11.9389	12.2465	11.0117	11.7351	12.7926	10.7737	11.6062	10.8224	11.8941	11.4501	11.4476	10.5529	11.5548	11.4914	11.2361	11.149	11.2931				3	3	3	7	7	7	71.639	0	11.497	146500000	4
A2RTY3	A2RTY3	Protein HEATR9	HEATR9	10.1886	10.8971	10.7482	13.0203	10.9403	13.5752	10.5536	12.4805	11.0471	11.9106	9.45943	13.157	11.8545	11.032	12.3501	12.7975	10.2586	11.5774	11.2324	11.9625	10.809	11.3304	10.5981	11.7091	11.043	11.9723	11.7661	11.7185	10.9498	11.5358	10.9936	11.2715				2	2	2	2.3	2.3	2.3	65.68	0.0036863	1.821	1091900000	11
A4D1P6	A4D1P6	WD repeat-containing protein 91	WDR91	11.8967	12.4743	12.2752	11.0395	11.2174	10.6165	11.1791	11.0184	11.7345	12.0178	12.3613	10.7492	11.8683	10.9414	11.4523	10.9469	11.3428	11.0852	11.2123	11.2182	11.6181	11.8793	11.034	11.1456	11.2124	11.5394	11.6654	11.2606	12.0724	11.2588	11.2826	10.9862				1	1	1	2	2	2	83.343	0.0021606	23.348	18511000	1
Q9GZQ8;A6NCE7	Q9GZQ8;A6NCE7	Microtubule-associated proteins 1A/1B light chain 3B;Microtubule-associated proteins 1A/1B light chain 3 beta 2	MAP1LC3B;MAP1LC3B2	11.5748	10.9669	11.3962	11.7569	11.1382	10.782	11.8572	11.9966	11.6519	11.2755	12.0852	11.2352	12.0298	11.9664	11.5291	11.6941	11.4077	11.4889	11.5851	11.2154	11.5881	11.1447	10.9214	12.2162	11.9616	11.8821	11.5265	11.3575	11.7846	11.5906	12.6519	11.5409				3	3	2	24.8	24.8	19.2	14.688	0	12.248	200700000	8
A6NDR6;Q99687;O00470;O14770	A6NDR6;Q99687;O00470;O14770	Putative homeobox protein Meis3-like 1;Homeobox protein Meis3;Homeobox protein Meis1;Homeobox protein Meis2	MEIS3P1;MEIS3;MEIS1;MEIS2	12.155	11.4364	11.7797	10.6064	10.607	10.3951	11.5443	10.6229	12.1211	11.0651	12.2162	10.0971	11.5899	11.1186	11.9972	10.4952	11.7009	11.4635	11.323	11.0749	11.7907	11.6712	11.8478	11.4159	10.7433	11.6506	11.2472	11.6444	12.1335	11.8558	11.5227	12.1075				1	1	1	4	4	4	30.204	0.0036876	18.239	31341000	1
A8MVU1;P14598;A6NI72	A8MVU1;P14598;A6NI72	Putative neutrophil cytosol factor 1C;Neutrophil cytosol factor 1;Putative neutrophil cytosol factor 1B	NCF1C;NCF1;NCF1B	11.3219	11.386	11.3789	10.5904	11.5058	10.5627	11.0807	12.1634	11.0411	10.3014	11.4685	12.5741	10.4047	11.0804	11.9071	11.1361	11.778	11.673	11.3894	11.6928	12.2727	11.9125	10.9884	11.5326	11.0826	10.8818	11.6919	10.8555	12.6035	11.1022	11.7255	11.693				1	1	1	3.8	3.8	3.8	41.85	0.0024613	21.585	39301000	2
A6NIH7;Q13432	A6NIH7	Protein unc-119 homolog B	UNC119B	10.7153	11.973	11.2315	11.0243	11.8947	12.0045	11.7437	10.6782	11.5823	11.6797	11.1088	11.6113	10.905	11.9304	11.4985	10.5235	11.2667	11.4015	11.0524	12.1632	11.46	10.8022	11.0358	11.377	11.2892	11.6293	11.9474	11.3165	10.7045	12.225	10.9893	11.3946				3	3	3	15.5	15.5	15.5	28.136	0	50.944	238310000	6
A6NKD9	A6NKD9	Coiled-coil domain-containing protein 85C	CCDC85C	11.197	10.814	11.9256	11.1627	12.0594	9.08213	11.6255	11.5145	11.9069	11.8329	11.4918	11.4245	11.2734	11.6896	11.3633	11.6358	11.6906	11.0584	11.3188	11.046	10.9811	11.3835	11.7813	11.2848	10.9763	10.955	11.8867	11.5684	11.5376	11.5893	12.1007	11.851				2	2	2	11	11	11	45.209	0	30.899	32848000	3
A6ZKI3;Q9BWD3;Q17RB0	A6ZKI3;Q9BWD3;Q17RB0	Protein FAM127A;Protein FAM127B;Protein FAM127C	FAM127A;FAM127B;FAM127C	12.3926	11.6511	12.1257	11.8427	12.1128	12.7766	11.891	11.5043	12.1296	12.3942	12.2058	11.8313	11.8677	12.2243	11.9285	11.9823	11.2282	12.1167	11.3197	11.8408	12.1507	12.2076	11.5699	12.2033	11.7549	12.0251	11.8166	12.1824	12.5684	12.0227	11.2639	11.7711				2	2	2	16.8	16.8	16.8	13.171	0	6.152	301190000	6
P62308;A8MWD9	P62308;A8MWD9	Small nuclear ribonucleoprotein G;Putative small nuclear ribonucleoprotein G-like protein 15	SNRPG;SNRPGP15	13.399	12.6965	12.6278	12.1941	13.0365	12.8521	12.3904	12.0634	12.6076	12.9412	12.1386	12.0845	13.3315	12.0434	13.371	12.2052	12.6294	12.3146	12.4836	12.4388	12.8673	12.6257	12.794	12.3622	12.902	12.6259	12.3939	12.6418	12.8412	12.3877	12.7099	12.3597				5	5	5	36.8	36.8	36.8	8.496	0	12.02	2284500000	33
Q99613;B5ME19	Q99613;B5ME19	Eukaryotic translation initiation factor 3 subunit C;Eukaryotic translation initiation factor 3 subunit C-like protein	EIF3C;EIF3CL	11.325	10.9669	11.4924	10.7363	11.6333	12.7944	10.9604	11.5192	11.1343	11.5938	11.4701	10.8177	11.0444	12.1827	11.916	10.1534	11.6169	10.8969	12.2686	11.1079	11.523	11.2163	11.8355	12.7323	11.7912	11.8691	10.3076	11.8367	11.3553	12.01	10.9667	11.3934				7	7	7	6.8	6.8	6.8	105.34	0	31.557	630060000	12
B9A064;P0CG04	B9A064;P0CG04	Immunoglobulin lambda-like polypeptide 5;Ig lambda-1 chain C regions	IGLL5;IGLC1	12.1118	13.7043	13.9847	14.4331	13.2095	13.1978	14.4615	13.5836	15.0067	13.905	13.0291	12.8172	12.5536	12.5777	13.4001	14.0167	12.0144	13.413	13.6927	13.5387	13.3266	13.2809	13.6886	13.5838	13.4727	14.0569	12.9871	12.6633	13.1564	14.6498	13.7274	13.1613				11	6	5	50	22.9	22.9	23.063	0	41.021	6832000000	46
C4AMC7;Q6VEQ5	C4AMC7;Q6VEQ5	Putative WAS protein family homolog 3;WAS protein family homolog 2	WASH3P;WASH2P	12.3242	12.2249	12.2863	12.0441	12.0624	12.339	12.7727	12.5122	12.5649	12.1196	12.842	12.5682	12.5033	12.2955	12.7725	11.8657	12.898	11.9798	12.535	12.6059	12.4617	12.527	12.6513	12.3974	12.0671	12.6004	12.5939	12.4453	12.2966	12.5974	12.8605	12.6334				5	5	1	14.3	14.3	1.9	49.994	0	13.171	342830000	8
C9JLW8	C9JLW8	Protein FAM195B	FAM195B	12.2662	11.6766	11.1835	11.9537	12.0551	11.1116	11.4189	10.7177	11.1425	11.1627	11.1845	11.2246	11.8857	11.1891	12.1002	10.9865	12.1426	11.4989	11.3496	10.9839	12.1863	11.8094	10.3354	11.0315	12.3749	11.4765	11.7208	11.2351	11.3166	12.5919	10.349	10.5995				7	7	7	67	67	67	10.92	0	45.436	759760000	21
Q13765;E9PAV3	Q13765;E9PAV3	Nascent polypeptide-associated complex subunit alpha;Nascent polypeptide-associated complex subunit alpha, muscle-specific form	NACA	11.2848	11.9172	12.0554	10.6945	11.1025	10.5451	11.6749	11.1079	11.8562	10.9799	11.5571	11.5306	11.4647	11.1745	11.2904	11.2487	11.5758	11.2867	11.225	11.2557	11.1573	12.3112	11.1941	11.7934	11.5434	10.916	11.4494	11.2933	11.7415	11.5036	11.0367	12.3451				6	6	5	34	34	27.9	23.384	0	138.62	4973600000	63
E9PRG8	E9PRG8	Uncharacterized protein C11orf98	C11orf98	10.9937	11.8198	11.8502	10.7338	12.1623	11.334	11.6923	11.5419	11.8111	11.3769	10.8206	10.9898	12.5187	11.4014	11.3805	10.1361	11.373	11.3025	10.9241	11.9189	10.7819	10.3337	12.3222	11.3393	11.3022	11.1305	11.7212	11.1885	11.4618	11.3183	11.2322	11.5883				1	1	1	10.7	10.7	10.7	13.798	0.0011655	30.415	20189000	1
K7EJ46	K7EJ46	Small integral membrane protein 22	SMIM22	11.8638	11.3642	11.7338	11.797	10.3525	11.4049	11.3516	11.1797	11.2619	11.0201	11.0834	11.3167	11.7996	10.7249	11.2973	10.6836	11.1522	10.6791	11.255	11.6472	10.9438	11.1944	11.2654	11.1579	11.8092	11.3511	11.8672	11.3127	11.2742	11.1191	10.7483	11.205				2	2	2	19.3	19.3	19.3	14.57	0	34.324	473490000	3
L0R6Q1	L0R6Q1		SLC35A4	11.2163	10.8286	11.2376	10.6626	11.1866	11.0919	10.9379	10.6623	11.5345	11.898	11.7965	11.4914	12.3187	10.9218	11.0371	10.8283	11.5518	11.3564	11.1429	10.8199	11.8635	11.1811	11.0339	11.8387	11.7348	10.8018	11.3049	12.1253	12.0233	11.3013	11.6517	10.6284				1	1	1	8.7	8.7	8.7	11.133	0.0083655	15.077	75446000	2
L0R819	L0R819		ASNSD1	11.507	10.7767	11.9122	10.7451	11.6251	10.9872	11.792	11.0871	12.2291	11.2467	11.3885	10.4198	10.9807	12.2369	11.5867	10.9252	11.5329	11.9837	11.5944	12.0873	10.9275	12.1181	11.9546	11.7589	11.4682	11.0599	11.6087	11.3346	12.4384	11.048	11.2557	10.8165				1	1	1	10.4	10.4	10.4	11.25	0.0046434	17.426	23921000	2
O00115	O00115	Deoxyribonuclease-2-alpha	DNASE2	11.7387	11.4334	11.5603	10.1921	12.2868	10.5194	11.6856	11.2179	12.4466	10.2506	12.0617	11.1794	11.3482	11.6574	12.3693	10.4998	11.8937	11.3923	12.8658	11.7727	11.6321	11.6863	12.0219	11.0176	11.6055	11.8578	11.9366	10.7581	10.9267	11.0397	11.4189	10.0584				2	2	2	5.3	5.3	5.3	39.58	0	55.767	575630000	6
O00116	O00116	Alkyldihydroxyacetonephosphate synthase, peroxisomal	AGPS	11.402	10.7907	11.3228	11.4708	10.2027	10.9279	11.0397	11.1746	11.5801	11.0494	11.1434	12.0175	11.5856	10.963	11.8634	11.2599	11.4674	11.0528	12.4479	11.9521	12.4976	11.7436	11.3227	11.6161	12.2482	11.038	11.2729	11.3843	12.0146	10.9624	11.4467	11.9185				1	1	1	3.5	3.5	3.5	72.911	0	9.856	0	1
O00139	O00139	Kinesin-like protein KIF2A	KIF2A	11.5374	10.7728	11.7928	11.8343	12.3758	11.7162	11.1932	11.2309	11.7923	11.7694	10.7735	11.2605	11.0675	11.4701	11.0967	10.9181	11.3673	11.4614	11.2189	11.2048	11.5986	11.8467	11.0414	11.7131	12.2272	12.3555	11.2689	11.6628	11.265	10.8564	11.5319	11.8288				2	2	2	2.5	2.5	2.5	79.954	0.00041946	40.196	99047000	3
O00148;Q13838	O00148;Q13838	ATP-dependent RNA helicase DDX39A;Spliceosome RNA helicase DDX39B	DDX39A;DDX39B	11.7703	11.2592	11.2473	10.7682	11.6315	12.345	12.1448	11.4332	11.451	11.0066	12.4871	10.6892	11.2568	11.1139	11.84	11.9144	11.6755	11.6887	11.8456	12.5129	11.6601	11.4905	12.1161	11.0172	12.4379	12.256	11.3621	11.2987	11.5668	11.004	11.8037	11.5856				4	4	4	9.6	9.6	9.6	49.129	0	22.472	595210000	11
O00151	O00151	PDZ and LIM domain protein 1	PDLIM1	13.7725	13.923	14.6758	14.0565	14.1863	14.0632	13.8253	13.6816	13.4893	14.5527	14.4686	13.7003	13.6482	13.9574	14.3225	13.7779	14.6161	13.5566	13.878	13.9613	13.9361	13.9109	13.6824	13.8588	13.8527	13.3004	13.9506	13.2366	14.4534	13.7125	14.9918	13.7982				12	12	12	46.5	46.5	46.5	36.071	0	172.56	5570200000	57
O00159	O00159	Unconventional myosin-Ic	MYO1C	11.6102	10.8145	11.7559	10.3513	10.8101	10.8738	11.5534	11.2868	11.5951	11.6329	11.5554	11.732	11.1642	10.5065	11.2844	11.1326	12.654	11.7188	11.6481	11.664	11.5068	11.8273	12.0381	11.0051	11.3453	11.0494	12.225	11.3866	11.7639	11.6219	10.8213	11.102				9	9	9	12.9	12.9	12.9	121.68	0	77.952	707940000	28
O00161	O00161	Synaptosomal-associated protein 23	SNAP23	11.4179	11.8739	11.612	11.3341	11.203	12.4083	12.3504	12.5158	11.7139	11.3469	11.3336	11.2887	11.748	11.4341	11.4267	11.7101	11.2532	11.5149	11.3834	12.1855	11.7062	11.2892	11.1444	11.8074	11.7864	12.305	11.8293	11.1559	11.8833	11.023	11.979	11.2558				12	12	12	51.2	51.2	51.2	23.354	0	184.36	4059000000	73
O00165	O00165	HCLS1-associated protein X-1	HAX1	11.6235	10.2974	11.5682	11.1137	11.5765	11.4456	11.7607	11.7816	11.8578	11.6715	12.2202	11.0447	11.9914	10.2114	12.0039	11.3791	11.4782	11.0938	11.1355	11.7397	11.9381	10.7215	11.3036	10.8497	11.4896	11.7783	11.3909	11.4545	11.977	11.7517	10.9546	11.5946				6	6	6	22.2	22.2	22.2	31.62	0	24.335	975570000	17
O00168	O00168	Phospholemman	FXYD1	12.2085	11.2206	11.6556	10.1802	11.2224	10.9174	11.0733	11.4547	11.4457	11.5981	11.9877	11.1305	12.2504	11.1204	10.9633	10.5889	10.8607	11.9145	11.5228	12.2553	11.9057	11.4629	11.6229	11.8944	11.3248	11.1237	11.2395	11.1841	11.3103	11.8386	11.2025	11.1156				1	1	1	13	13	13	10.441	0	16.817	310300000	6
O00170	O00170	AH receptor-interacting protein	AIP	11.2349	11.7797	10.8493	10.5287	12.6411	11.052	10.1496	11.1997	11.7223	11.4007	11.3482	11.1371	11.5853	11.6608	11.2269	10.9147	12.0113	12.0759	11.5481	11.0929	12.582	12.2511	12.2408	11.4445	12.1223	11.0718	11.0805	12.212	10.9829	11.0733	11.3113	11.9743				3	3	3	12.7	12.7	12.7	37.636	0	55.339	136560000	8
O00192	O00192	Armadillo repeat protein deleted in velo-cardio-facial syndrome	ARVCF	11.4884	12.2794	11.8987	10.8545	11.2964	11.8525	11.2738	11.0397	11.883	11.5834	11.8103	11.2464	11.4092	11.5096	10.6676	10.1529	11.2889	11.2724	11.3929	11.7724	11.3588	12.16	11.5381	11.1778	11.8621	11.3974	12.2823	11.4733	11.9594	11.647	11.4907	12.2656				1	1	1	1.9	1.9	1.9	104.64	0.0011464	28.602	5990200	1
O00193	O00193	Small acidic protein	SMAP	13.7034	14.4114	14.4581	14.3236	14.7325	14.0495	13.9452	14.249	14.0669	13.6982	14.4224	14.3304	14.3095	14.455	14.6064	13.361	13.8568	13.3197	14.025	13.5875	14.0828	13.8996	13.6787	13.2755	14.6257	13.8413	13.7937	13.7855	14.312	13.374	13.832	13.5988				10	10	10	41	41	41	20.332	0	323.31	17544000000	129
O00194	O00194	Ras-related protein Rab-27B	RAB27B	11.5818	11.1716	10.5774	11.3455	11.6852	11.3917	11.1125	11.8648	12.2966	11.1221	12.2053	10.6798	11.416	11.9525	12.1571	11.6502	11.1382	11.0301	11.3383	11.8335	10.8087	11.0789	11.4474	11.8773	11.4401	11.4309	10.7332	11.3385	11.8843	11.3026	11.2046	12.7201				1	1	1	4.6	4.6	4.6	24.608	0.0021345	22.416	11040000	1
O00217	O00217	NADH dehydrogenase [ubiquinone] iron-sulfur protein 8, mitochondrial	NDUFS8	12.9933	12.8619	12.3537	13.3045	13.1766	13.3677	13.2467	13.0389	12.7574	12.4437	14.1269	12.7187	13.4027	13.1364	13.5473	12.8162	13.456	12.562	12.7764	12.7667	13.6479	12.8525	13.4607	12.4507	13.5539	12.8859	13.2818	13.1421	13.52	12.8198	12.8698	12.9207				9	9	9	35.7	35.7	35.7	23.705	0	29.811	2255300000	22
O00231	O00231	26S proteasome non-ATPase regulatory subunit 11	PSMD11	11.2059	12.5489	11.5506	12.0492	11.1974	11.5683	11.6459	10.6963	11.7695	11.7473	10.3794	11.8102	12.6344	11.3604	11.3909	11.1964	12.1719	11.881	11.4846	11.7558	12.5954	11.4694	12.3956	10.7409	11.7525	11.8152	11.5501	10.6737	12.0927	12.0868	11.1479	10.6947				2	2	2	5.2	5.2	5.2	47.463	0	6.761	276440000	5
O00232	O00232	26S proteasome non-ATPase regulatory subunit 12	PSMD12	11.613	12.047	11.7291	11.2481	11.4208	10.9576	11.6395	11.1738	11.489	11.1887	12.1797	12.0201	11.8606	10.3204	11.516	11.1334	12.0477	10.8854	11.4859	11.2018	11.7574	11.8535	11.3175	10.5777	11.2499	11.9458	10.2289	11.3952	11.3908	11.5926	11.2585	11.1553				1	1	1	2.9	2.9	2.9	52.904	0.0024416	20.842	8196300	1
O00233	O00233	26S proteasome non-ATPase regulatory subunit 9	PSMD9	14.9227	13.0184	13.3576	11.3998	12.1507	11.5127	11.807	11.6425	12.902	13.0706	13.1577	12.8496	13.1389	12.7597	12.8441	12.8603	12.8009	12.9434	12.9125	12.7296	12.6344	12.8535	12.6289	12.8424	12.8756	12.7398	12.8634	12.6983	12.9596	13.0566	12.8086	12.7942				8	8	8	37.2	37.2	37.2	24.682	0	42.261	3621400000	40
O00244	O00244	Copper transport protein ATOX1	ATOX1	11.4895	11.5495	12.029	10.3643	12.0532	11.4483	10.9326	10.2874	11.6127	10.8234	10.8644	10.542	10.5945	10.9304	12.0164	10.0503	12.061	12.066	11.1678	11.4731	11.7241	11.8629	11.984	11.2446	11.3954	11.3778	11.7809	11.0733	10.8051	11.684	11.1324	11.408				2	2	2	23.5	23.5	23.5	74.016	0.0011086	2.532	292460000	5
O00264	O00264	Membrane-associated progesterone receptor component 1	PGRMC1	15.055	14.9792	15.115	15.2323	14.8147	14.9812	14.4773	14.9618	14.3852	14.8321	15.3551	14.9735	15.129	14.8318	15.0835	14.411	15.043	14.6947	14.8073	14.8314	14.9605	14.7753	14.9854	14.6769	15.019	14.9081	14.9379	14.8781	15.2337	14.6863	14.6469	14.699				14	14	14	46.7	46.7	46.7	21.671	0	323.31	15184000000	130
O00273	O00273	DNA fragmentation factor subunit alpha	DFFA	11.9756	11.0616	10.7984	11.1772	12.4405	11.481	10.6044	12.6777	11.631	11.304	11.8522	10.7406	12.0306	10.329	11.9393	11.0683	11.2726	11.3643	11.4583	11.0776	11.8892	11.5926	12.8267	11.4933	11.6478	12.1814	11.4645	12.4498	11.705	11.0384	11.6539	11.2977				5	5	5	16	16	16	36.521	0	92.336	137530000	8
O00291	O00291	Huntingtin-interacting protein 1	HIP1	11.551	12.7397	11.5514	10.8237	10.9084	11.8056	10.7386	11.0282	10.6453	11.7136	11.4749	10.7537	11.1649	10.869	12.3297	11.0897	11.8582	11.5883	10.7015	11.3393	11.2449	11.335	11.0526	11.1001	11.3971	11.7338	10.5503	11.0321	11.4716	10.9658	10.6331	10.9685				1	1	1	1.6	1.6	1.6	116.22	0.0011737	30.911	24563000	1
O00292	O00292	Left-right determination factor 2	LEFTY2	13.1766	13.085	12.9465	13.5837	13.5108	13.8271	13.1077	13.7998	13.4916	13.2463	12.7895	13.2774	13.4414	14.4722	13.4866	13.4229	12.8878	13.902	13.3436	13.6574	13.4398	13.5344	13.2521	13.3665	14.557	13.101	13.0208	13.3993	13.9723	13.0664	12.7196	13.3088				6	6	2	16.9	16.9	5.5	40.92	0	12.06	1220400000	25
O00299	O00299	Chloride intracellular channel protein 1	CLIC1	15.6551	15.0379	15.0208	15.1968	15.2133	15.349	14.6718	14.6602	15.0806	15.0292	14.9871	14.7378	15.3401	15.0789	15.3589	14.8304	15.4941	14.8753	14.5731	14.9099	15.0975	14.8917	15.1349	14.8148	15.473	14.5495	15.1669	14.6826	15.4024	14.6066	14.9071	14.764				13	13	13	62.2	62.2	62.2	26.922	0	323.31	8316700000	127
O00303	O00303	Eukaryotic translation initiation factor 3 subunit F	EIF3F	10.9072	11.4063	11.52	12.3549	10.7004	10.6734	11.3751	10.8809	11.6472	11.4162	11.4257	10.9423	11.173	11.0827	10.6152	11.1833	11.6003	11.3278	11.4416	11.5609	11.5476	10.5161	10.8481	11.2793	12.0483	11.0725	11.2622	11.5889	11.2907	11.1868	11.476	11.0954				4	4	4	14.3	14.3	14.3	37.563	0	92.237	64437000	5
O00330	O00330	Pyruvate dehydrogenase protein X component, mitochondrial	PDHX	11.6498	12.5364	10.7838	11.7163	12.1629	10.7117	10.7166	10.6791	11.2928	11.7866	11.9705	11.2298	11.5556	10.6339	11.3937	11.1619	11.6398	11.318	11.6065	11.4267	11.7996	10.8457	11.6501	11.2451	12.345	11.7153	12.144	11.8145	11.2788	12.2943	11.0971	11.7924				1	1	1	2	2	2	54.122	0.0071591	15.892	22008000	1
O00339	O00339	Matrilin-2	MATN2	10.7567	10.9669	11.3483	11.991	11.6143	10.7466	11.8269	11.3551	11.4492	12.2095	11.7843	11.6531	11.3104	11.1193	11.4147	10.9336	11.7226	10.7846	11.6194	10.7255	12.1206	11.619	12.0634	12.0794	11.845	10.8013	10.6636	11.2793	11.3732	12.0953	10.9211	11.2088				6	6	6	7.3	7.3	7.3	106.84	0	10.476	188210000	13
O00391	O00391	Sulfhydryl oxidase 1	QSOX1	11.9906	12.0461	10.4409	11.1003	12.0527	11.722	11.1998	11.4624	11.5765	11.5464	11.6416	11.0901	12.3812	11.1412	11.3509	10.9273	11.8801	12.4744	12.0205	11.8289	12.0557	11.9471	11.5799	11.837	12.253	12.4192	11.5599	10.8134	12.0034	11.5136	11.308	12.1849				4	4	4	7.2	7.2	7.2	82.577	0	21.14	204520000	10
O00399	O00399	Dynactin subunit 6	DCTN6	10.8352	10.923	12.0511	10.3516	11.5689	10.9251	10.9911	11.7191	11.6678	11.4741	11.7761	11.8341	11.2799	10.7666	11.6718	10.6819	10.968	11.1807	11.7898	11.4855	11.0873	11.1811	12.3772	12.049	11.7032	11.8365	11.9992	12.3685	11.4426	11.9994	11.1723	11.6855				2	2	2	14.7	14.7	14.7	20.747	0	48.756	90629000	2
O00401	O00401	Neural Wiskott-Aldrich syndrome protein	WASL	11.3286	11.8813	12.5546	11.688	11.3593	11.6247	11.6371	11.4544	11.1712	11.1304	11.8863	11.1578	11.26	11.0688	11.7512	10.9029	11.5455	11.0271	12.3451	11.3157	10.9214	11.6813	11.5215	12.1858	12.1704	11.9127	12.1754	12.2032	11.4333	11.3692	11.1658	11.7098				4	4	4	6.5	6.5	6.5	54.826	0.00045893	54.564	321740000	6
O00410	O00410	Importin-5	IPO5	11.0826	11.6298	11.0609	10.9564	12.2037	10.63	11.2843	11.9612	12.1775	12.1477	11.5544	11.3211	12.527	11.3014	11.9282	11.332	11.4722	11.4029	11.6718	11.6117	11.7385	11.9435	11.5863	12.0526	10.7217	12.2116	12.1352	10.4243	12.1014	11.2351	11.6109	11.5522				2	2	2	3.6	3.6	3.6	123.63	0	71.595	27247000	2
O00422	O00422	Histone deacetylase complex subunit SAP18	SAP18	15.7797	14.5875	14.8505	14.1296	14.938	14.5636	14.6761	14.3655	15.0629	14.5127	15.1968	14.4381	15.06	14.3916	14.9819	14.5913	14.8794	14.6033	14.817	14.7109	15.0968	14.7956	15.1785	14.6362	14.9041	14.4492	14.762	15.024	15.3567	14.2508	15.1827	14.8482				12	12	12	67.3	67.3	67.3	17.561	0	111.94	19258000000	86
O00423	O00423	Echinoderm microtubule-associated protein-like 1	EML1	11.7797	11.7946	12.0428	12.0587	11.5173	11.3262	11.064	11.5463	11.2648	11.1485	11.2379	11.7483	12.2337	11.8714	12.3792	10.7396	10.9147	11.3601	11.2428	11.28	11.0528	11.3237	12.1962	11.8036	10.9391	11.8753	12.2605	11.467	11.5272	11.4576	12.2194	11.0112				4	4	4	5.6	5.6	5.6	89.86	0	96.734	320530000	8
O00429	O00429	Dynamin-1-like protein	DNM1L	12.3	11.0096	11.1765	11.2719	11.9262	11.1234	11.1142	12.3913	11.0669	11.4879	11.6278	11.4379	11.6624	11.0693	11.6853	10.5606	12.2157	11.0517	11.4723	11.5506	12.4302	11.2756	11.6205	11.3455	10.9751	12.1457	11.3259	12.2811	11.7267	12.013	11.1985	11.5812				8	8	8	11.7	11.7	11.7	81.876	0	18.956	242500000	13
O00458	O00458	Interferon-related developmental regulator 1	IFRD1	11.8115	11.9409	12.5366	11.1701	12.3737	10.8017	11.5364	11.7582	11.4436	11.167	11.8843	11.3279	11.1799	11.626	12.6993	11.4179	11.0857	11.8226	11.4422	11.3107	11.7744	11.2026	11.5599	11.0055	12.2918	10.8393	10.7792	11.5929	11.9624	11.7058	11.3571	11.5722				1	1	1	5.3	5.3	5.3	50.268	0	15.071	6779800	1
O00461	O00461	Golgi integral membrane protein 4	GOLIM4	14.4174	11.8427	12.2137	8.7211	12.2012	9.48985	12.5348	12.1618	12.4574	11.9866	13.1475	9.67243	13.3424	11.168	13.65	10.0607	12.4858	12.4197	12.4602	12.7011	12.4075	12.4686	12.3343	12.5399	13.2796	12.157	12.1399	12.1969	12.4134	12.2467	11.9546	12.3371				7	7	7	10.2	10.2	10.2	81.879	0	65.013	576340000	10
O00468	O00468	Agrin;Agrin N-terminal 110 kDa subunit;Agrin C-terminal 110 kDa subunit;Agrin C-terminal 90 kDa fragment;Agrin C-terminal 22 kDa fragment	AGRN	10.8875	11.9325	11.9467	10.8642	12.1315	10.8257	11.1763	10.9412	11.2345	10.892	11.6933	11.5854	12.1396	11.6271	11.9436	10.947	11.0531	12.0716	10.6632	12.0342	11.9571	11.2777	12.3595	11.4354	12.0778	10.699	12.4496	12.151	11.5376	10.802	10.2846	11.401				5	5	5	3.4	3.4	3.4	217.23	0	14.65	734250000	7
O00479	O00479	High mobility group nucleosome-binding domain-containing protein 4	HMGN4	14.3051	16.6501	16.1748	17.2767	16.4304	16.7968	16.6715	17.3449	16.9249	15.2012	17.5772	17.6507	16.8069	16.0173	16.2967	15.5413	15.3277	16.6192	17.3615	17.3399	16.3272	17.0075	16.4172	16.8524	16.1329	16.6714	16.992	17.7263	15.888	16.6224	16.0204	17.0841				15	11	11	60	51.1	51.1	95.388	0	101.95	1.3e+17	162
O00483	O00483	Cytochrome c oxidase subunit NDUFA4	NDUFA4	13.9778	14.3777	14.6308	14.2612	14.7195	14.4144	14.1072	13.9035	14.4581	14.7666	13.5168	13.6147	14.0164	14.4486	14.5888	14.1269	14.9963	14.3045	14.2417	14.0535	14.7784	14.2311	14.5117	14.0555	14.9689	14.2739	14.1831	14.4229	15.0593	13.6246	14.0132	14.0598				6	6	6	55.6	55.6	55.6	93.697	0	12.44	2172100000	27
O00488	O00488	Zinc finger protein 593	ZNF593	11.2941	11.3406	11.598	11.0431	12.3163	11.1899	11.4994	11.293	11.0909	11.8584	11.6223	11.3554	10.9839	11.4689	11.6383	12.0229	11.7854	11.4086	11.4608	11.8237	11.3835	11.1702	11.879	11.9409	11.6978	11.8	11.7819	10.9137	11.5962	11.4669	10.7713	11.2702				5	5	5	52.2	52.2	52.2	15.199	0	13.146	333980000	23
O00499	O00499	Myc box-dependent-interacting protein 1	BIN1	11.2706	11.05	11.9527	12.0693	11.2502	11.6438	11.0212	10.8541	11.2838	11.4816	12.0761	11.2862	11.9987	11.0676	11.7436	12.1777	11.1902	11.3798	11.3255	12.1221	12.0303	12.1748	11.1878	10.5619	12.2115	11.6897	11.0875	11.1052	11.424	11.7709	11.6122	11.5526				9	9	8	18.2	18.2	16.7	64.699	0	29.882	600160000	14
O00505	O00505	Importin subunit alpha-4	KPNA3	11.8603	11.554	11.7002	10.5109	11.4053	10.8186	11.802	11.0719	11.7004	11.6629	11.3616	10.7578	11.9969	11.6587	11.2219	10.8049	10.9929	11.8074	11.3483	12.2072	11.9972	12.3304	12.5067	11.2363	11.663	11.6788	12.4248	11.5545	11.1818	11.221	11.9398	11.1479				4	1	1	7.9	3.5	3.5	57.81	0	8.847	29280000	4
O00515	O00515	Ladinin-1	LAD1	10.9027	11.5576	12.1906	10.7232	12.2147	11.5863	11.1163	12.6526	11.4883	11.1557	11.8556	9.76963	11.329	11.4313	12.419	10.163	11.3863	11.3764	10.9144	11.6629	11.8091	11.061	11.1703	12.2932	12.3589	10.525	11.5904	12.3293	11.0697	11.6838	11.6888	12.2216				23	23	23	45.1	45.1	45.1	57.13	0	130.15	3694900000	75
O00555	O00555	Voltage-dependent P/Q-type calcium channel subunit alpha-1A	CACNA1A	10.5966	11.8531	12.0263	11.4914	11.1257	10.8087	11.376	11.0972	11.7259	10.996	12.2233	11.5175	11.3734	11.5874	12.1687	11.5624	12.2615	11.1058	10.9018	11.5257	11.2742	12.2827	11.6447	10.9376	11.1371	11.4719	11.657	11.421	12.599	11.3103	11.793	11.2156				1	1	1	0.6	0.6	0.6	282.36	0.0080645	15.261	266370000	6
O00559	O00559	Receptor-binding cancer antigen expressed on SiSo cells	EBAG9	11.0795	11.2964	11.3739	10.2201	12.2229	11.1727	10.5161	11.137	12.083	11.2479	10.7271	10.8248	11.3174	12.3647	10.3781	10.5698	11.465	11.4228	12.4056	11.7463	11.6387	12.7314	11.9517	11.6791	11.4419	11.6134	11.1953	11.0869	12.1103	11.5626	11.7289	11.8081				4	4	4	23.9	23.9	23.9	24.377	0	20.397	235080000	7
O00560	O00560	Syntenin-1	SDCBP	10.8389	12.2224	11.9434	11.8988	11.7573	11.2607	10.9942	10.7388	11.8603	12.2131	11.5055	10.5139	11.3497	11.6938	11.8648	10.646	12.0231	12.4109	11.6012	11.8951	11.2027	12.0443	11.49	11.6074	11.8464	11.8734	11.8851	10.9156	10.8231	12.0507	11.5113	11.2411				1	1	1	3.4	3.4	3.4	32.444	0.0010993	24.773	19676000	1
O00567	O00567	Nucleolar protein 56	NOP56	11.8424	12.0092	11.2523	11.3422	10.9602	11.6854	12.239	11.7098	11.9848	11.5679	11.8462	10.9166	12.0814	11.7911	11.4639	12.1296	11.0647	12.3317	11.5171	11.6122	12.1147	12.3392	11.9926	11.0103	12.0807	11.3432	12.1948	11.5541	11.5959	12.2115	11.6667	11.2063				6	6	6	7.7	7.7	7.7	66.049	0	85.235	1025100000	15
O00571;O15523	O00571;O15523	ATP-dependent RNA helicase DDX3X;ATP-dependent RNA helicase DDX3Y	DDX3X;DDX3Y	13.6048	13.424	13.4727	12.5211	13.9622	12.9041	13.885	13.1599	13.7924	13.236	13.7009	12.8005	14.0593	12.7805	13.7126	12.7196	13.9978	12.8152	13.5446	13.1551	13.5552	13.2421	13.5489	13.1624	13.64	13.102	13.3132	13.0693	14.0916	13.2353	13.8892	13.2317				17	16	16	28.4	26.7	26.7	73.243	0	119.26	2257800000	37
O00584	O00584	Ribonuclease T2	RNASET2	11.3602	11.556	11.9999	11.0325	11.9658	10.621	11.3582	12.1065	11.8545	11.7176	11.0249	11.0514	11.1808	10.8011	11.2722	11.4135	11.5975	11.7749	11.7575	11.6838	11.843	11.6497	11.8117	12.4873	11.8576	10.4801	12.1197	11.7403	12.1232	10.5342	11.0414	11.3995				7	7	7	30.1	30.1	30.1	29.48	0	33.911	2084100000	32
O00592	O00592	Podocalyxin	PODXL	10.7172	12.2805	11.5662	10.7324	11.7488	10.3768	11.2963	11.0714	12.1157	11.334	11.1064	11.1972	12.0764	10.9896	11.1902	10.9361	11.842	11.8679	11.2202	11.5417	12.0015	11.4098	11.7584	12.0034	11.5885	12.0696	11.599	11.4938	11.9042	10.6931	11.2339	12.2156				3	3	3	5.2	5.2	5.2	58.635	0	47.114	860590000	10
O00625	O00625	Pirin	PIR	11.5593	11.0175	12.3795	10.8623	11.9883	11.1295	11.5062	11.3853	11.9338	11.6915	12.4516	11.1645	11.4755	10.3796	11.4205	10.8555	11.2225	11.1949	11.0236	11.9702	11.5904	11.4145	11.7744	12.1585	12.5947	10.9069	11.7237	11.901	11.8024	12.2179	11.0686	10.3833				8	8	8	26.6	26.6	26.6	32.113	0	22.669	928780000	16
O00629	O00629	Importin subunit alpha-3	KPNA4	10.5478	12.0194	11.1274	11.4681	11.2461	11.5668	11.6299	10.8238	11.4478	11.1327	12.0385	11.4757	10.8242	11.8401	12.2661	10.9404	12.2876	10.7549	12.0371	10.7277	11.283	11.4654	12.1856	11.4365	11.5857	11.8932	11.8266	11.3314	11.3609	11.9401	10.8023	11.0955				5	5	1	7.9	7.9	1.5	57.886	0	80.011	291940000	8
O00754	O00754	Lysosomal alpha-mannosidase;Lysosomal alpha-mannosidase A peptide;Lysosomal alpha-mannosidase B peptide;Lysosomal alpha-mannosidase C peptide;Lysosomal alpha-mannosidase D peptide;Lysosomal alpha-mannosidase E peptide	MAN2B1	11.6051	11.4961	11.3793	10.7923	11.746	11.3509	11.0016	11.4677	12.3903	11.3355	11.4109	11.3632	11.7485	11.6015	11.1101	10.325	11.3382	11.6802	10.8977	10.9969	11.8472	11.3383	11.0198	12.2964	11.8927	11.5313	11.2322	11.4875	11.4711	11.8143	11.4533	11.6305				7	7	7	8.3	8.3	8.3	113.74	0	20.274	1893700000	39
O00764	O00764	Pyridoxal kinase	PDXK	12.087	11.988	11.8738	11.5522	11.3581	11.5266	11.825	10.9974	10.0434	11.477	11.4467	11.5002	11.5925	11.2379	11.6861	11.6728	11.304	11.982	11.8321	11.8701	12.0244	12.6061	12.1225	11.4649	11.6598	10.0064	11.5768	12.0557	11.7672	12.0164	11.9044	11.405				5	5	5	25.3	25.3	25.3	35.102	0	97.105	447220000	10
O14498	O14498	Immunoglobulin superfamily containing leucine-rich repeat protein	ISLR	10.7236	11.6052	11.5225	11.2045	11.1138	11.6044	10.7221	10.9371	11.3716	11.098	12.1356	11.0823	10.9247	11.1256	11.4703	11.3281	11.2177	11.2769	12.5261	11.8324	11.9348	11.4021	12.2431	12.1158	11.7634	10.8696	11.0204	11.5944	10.8859	11.1964	11.1434	11.8733				3	3	3	7.5	7.5	7.5	45.997	0	80.581	487550000	6
O14519	O14519	Cyclin-dependent kinase 2-associated protein 1	CDK2AP1	10.6461	12.2477	11.9283	10.3789	11.6546	11.0118	11.7628	12.2709	11.3309	10.4484	12.501	12.0487	11.3521	11.1042	11.7475	10.5385	10.8242	10.7755	11.7375	11.1052	11.6573	11.7026	11.5664	11.1735	11.3521	11.9138	11.9724	12.1506	11.179	12.1222	12.2117	11.7886				1	1	1	22.6	22.6	22.6	12.365	0.0021629	2.338	37205000	4
O14558	O14558	Heat shock protein beta-6	HSPB6	13.8266	14.6806	14.527	15.1312	13.7928	15.3752	13.7922	15.2484	13.7191	15.5909	13.7645	14.7258	13.801	15.1646	14.4962	14.8385	14.382	14.4252	14.5477	14.5316	14.6635	14.9209	14.3584	14.5301	14.2101	14.6674	14.2916	14.9471	14.3747	14.631	14.947	14.6858				12	12	11	82.5	82.5	82.5	17.135	0	323.31	10485000000	286
O14562	O14562	Ubiquitin domain-containing protein UBFD1	UBFD1	11.3299	11.1893	10.9243	11.0526	12.0455	10.9867	10.5319	11.2414	11.7491	10.7247	12.6024	11.6563	11.4815	11.1835	11.4784	10.3931	11.3155	11.756	12.1272	11.6802	10.8973	11.3372	11.5694	11.324	12.0623	11.9579	12.2587	10.8791	11.7453	11.9902	11.82	10.5411				7	7	7	20.4	20.4	20.4	33.382	0	12.216	971590000	12
O14579	O14579	Coatomer subunit epsilon	COPE	11.5763	11.4419	11.4106	9.99688	12.3268	10.5975	11.2906	12.2213	11.2425	11.4728	12.1316	10.4695	12.6033	10.6821	11.9628	10.5306	11.4396	11.7495	11.6989	12.1789	11.1451	11.9087	11.5096	11.7841	11.1752	11.4332	11.706	11.5299	12.2473	10.7768	12.0487	11.372				1	1	1	7.1	7.1	7.1	34.482	0.0011499	28.826	0	1
O14617	O14617	AP-3 complex subunit delta-1	AP3D1	11.196	12.0388	11.9904	10.8453	11.9994	11.4865	11.8583	12.4416	12.4013	11.9505	11.4135	12.3546	11.6736	11.8776	10.3177	11.4743	11.2353	10.5458	10.8741	12.1091	11.4937	11.6063	11.5614	12.0158	11.7828	11.7001	11.5643	11.5704	11.2442	11.3051	10.8363	11.1366				3	3	3	1.6	1.6	1.6	130.16	0.00082034	36.631	128870000	3
O14618	O14618	Copper chaperone for superoxide dismutase	CCS	11.3465	11.9081	11.3837	11.3427	11.797	11.4274	11.416	10.8189	11.6511	10.8297	11.4832	11.2147	11.8061	11.7029	11.4195	11.4123	12.1152	10.842	10.8525	11.5718	12.1305	10.7718	12.2808	11.489	12.0702	11.7176	11.82	12.0988	11.4828	11.5014	11.6991	11.6806				5	5	5	24.1	24.1	24.1	29.04	0	22.062	210590000	9
O14639	O14639	Actin-binding LIM protein 1	ABLIM1	12.3393	11.8533	12.137	11.9618	12.0738	12.525	12.5236	11.8226	11.9363	12.2297	12.1734	11.9954	12.2819	12.6845	12.0314	11.8234	12.73	11.7846	11.9429	12.2633	12.2473	12.3437	11.9876	12.1618	12.0725	12.0812	11.7117	12.4645	12.4278	12.4686	12.2101	12.2061				7	7	7	9.8	9.8	9.8	87.687	0	14.379	351000000	17
O14641	O14641	Segment polarity protein dishevelled homolog DVL-2	DVL2	11.5385	12.2422	10.8586	11.2749	11.0308	10.2582	11.3326	10.856	11.7362	12.0637	12.1816	11.6759	11.4133	11.6352	11.8218	10.1024	10.9937	11.4459	11.2147	12.0783	11.551	11.0771	11.9919	11.6662	11.8754	11.2998	11.5023	11.4146	11.6798	12.2292	11.8199	11.2551				1	1	1	1.9	1.9	1.9	78.947	0	71.336	31979000	1
O14653	O14653	Golgi SNAP receptor complex member 2	GOSR2	11.2717	11.3615	11.5265	11.2545	12.4868	11.9879	11.5073	11.7448	10.8647	11.9586	11.1707	11.0331	10.8604	11.6094	11.4401	11.3408	11.0259	11.6292	11.4441	12.8291	12.1966	11.3504	11.5667	11.7107	12.3276	11.0874	11.5306	11.2082	12.0042	11.1861	11.9821	10.9171				2	2	2	8	8	8	24.775	0.0007984	33.193	55282000	3
O14733	O14733	Dual specificity mitogen-activated protein kinase kinase 7	MAP2K7	10.8182	11.3573	11.6444	10.9047	11.7153	11.1465	11.9537	11.9412	11.8303	11.601	12.3868	10.8303	11.5262	11.3722	12.3214	9.62076	11.1144	11.4277	11.4954	11.724	11.5207	11.2362	11.6998	11.4135	12.1168	11.5903	11.0853	12.448	11.241	11.7401	10.4512	10.8567				1	1	1	1.9	1.9	1.9	47.484	0.0095572	14.442	24286000	1
O14737	O14737	Programmed cell death protein 5	PDCD5	15.1296	15.4025	15.5932	14.8172	15.3021	14.9742	15.0781	14.9927	14.9581	14.6726	15.1831	15.0935	15.299	15.0622	15.5286	14.713	14.2357	14.7135	15.0179	14.9688	14.7205	14.8002	14.7656	14.9624	14.6537	14.6788	14.886	14.9595	15.0337	14.9647	14.6858	14.6229				19	19	19	91.2	91.2	91.2	14.285	0	65.549	9153700000	85
O14744	O14744	Protein arginine N-methyltransferase 5;Protein arginine N-methyltransferase 5, N-terminally processed	PRMT5	11.2035	12.2026	11.3167	11.9859	10.8467	11.1504	11.8065	11.7745	11.7158	11.4605	11.828	11.1166	10.814	10.477	11.2106	10.2906	11.2517	11.2181	11.0788	11.0054	11.6287	10.986	11.4383	10.6289	11.1438	11.5216	11.9438	11.0333	11.2003	10.9793	11.1641	11.2292				1	1	1	1.4	1.4	1.4	72.683	0.0021898	24.345	0	1
O14745	O14745	Na(+)/H(+) exchange regulatory cofactor NHE-RF1	SLC9A3R1	13.2211	13.6998	14.1666	12.1539	13.9455	12.2715	12.964	12.5603	13.5088	12.8273	13.9282	12.9688	13.2678	13.0398	13.2628	12.7172	13.2786	12.5299	12.551	12.5145	12.7946	12.6689	13.31	12.8638	13.5071	12.6059	13.3072	12.4507	13.3695	12.6177	13.7664	12.0878				12	12	12	40.5	40.5	40.5	38.868	0	154.4	4571500000	57
O14773	O14773	Tripeptidyl-peptidase 1	TPP1	15.5009	14.6461	14.8486	14.3949	14.8868	15.0452	14.6448	13.8671	14.6641	14.631	14.6482	14.3365	14.8582	14.7169	15.273	14.5551	14.7427	14.5745	14.3652	14.4075	14.783	14.2402	15.1612	14.6697	14.7766	14.1239	15.152	14.1378	15.3551	14.0319	14.8597	14.2374				7	7	7	14.9	14.9	14.9	61.247	0	71.155	7007400000	59
O14776	O14776	Transcription elongation regulator 1	TCERG1	11.3801	11.7048	11.9507	11.3832	10.8472	11.3854	10.8078	12.2442	11.0817	10.9891	11.2976	11.3818	11.3167	10.8031	11.3278	10.8715	12.0621	11.1707	12.1668	11.5448	11.5126	12.2043	10.2789	11.0357	12.1488	11.5048	12.6069	11.7162	11.8671	11.3771	11.5054	11.4707				5	5	5	4.4	4.4	4.4	123.9	0	63.384	143830000	8
O14787	O14787	Transportin-2	TNPO2	12.2347	11.7207	11.885	11.5024	11.6696	10.6716	11.3549	12.2106	12.1297	11.6196	12.4707	10.8757	11.5126	10.8662	11.9108	11.1411	11.2562	9.94928	11.8973	11.4314	12.4455	10.9244	11.8362	11.5828	11.5829	11.6213	11.9644	11.392	11.9181	11.4994	11.4021	11.7338				4	4	1	3.9	3.9	1.2	101.39	0.00042123	40.736	57621000	4
O14791	O14791	Apolipoprotein L1	APOL1	12.2768	11.7372	11.4309	10.6287	12.534	10.9945	10.7371	11.0108	10.3874	11.3698	11.4466	11.8119	11.1178	12.8328	10.8548	11.1325	11.3109	11.0394	11.3559	11.5902	12.3955	11.7707	11.912	11.9233	12.0239	11.8057	11.8185	11.5968	11.1313	10.7076	11.7969	12.0604				7	7	7	14.8	14.8	14.8	43.974	0	58.235	1002800000	21
O14818;Q8TAA3	O14818	Proteasome subunit alpha type-7	PSMA7	11.3959	11.2069	11.4486	11.1423	11.3944	12.0091	10.4658	10.2998	11.3391	11.5492	11.7773	10.9644	11.1382	11.546	11.6785	10.6385	11.7819	11.1182	11.5158	11.809	12.0248	11.4561	12.5212	12.0559	10.6421	11.6871	12.3771	10.5313	12.6056	11.5593	12.2842	11.1383				5	5	5	18.5	18.5	18.5	27.887	0	13.458	665540000	23
O14907	O14907	Tax1-binding protein 3	TAX1BP3	12.1516	11.5602	11.2902	11.1165	11.8587	10.9785	11.765	11.9335	12.207	11.1452	12.1355	11.3124	11.7607	10.7228	11.3046	11.0324	11.4723	11.4363	10.6005	11.6484	11.5787	11.244	11.5214	11.3234	12.0136	11.7461	10.9701	11.3628	10.2297	11.7065	11.6817	11.3648				7	7	7	57.3	57.3	57.3	13.735	0	91.848	3409000000	43
O14908	O14908	PDZ domain-containing protein GIPC1	GIPC1	11.993	12.1583	11.0241	9.92021	11.253	11.1527	10.9201	10.3168	10.5406	11.0728	11.7257	10.5292	11.1677	12.0383	10.5371	10.9615	11.6792	11.5084	12.8971	10.7238	11.8718	12.1686	11.3901	11.5781	11.2745	11.3748	11.3392	11.3913	11.6946	12.1083	12.0054	12.4356				2	2	2	9.3	9.3	9.3	36.049	0.00044683	50.192	95381000	3
O14929	O14929	Histone acetyltransferase type B catalytic subunit	HAT1	10.4746	11.5011	11.9747	10.7674	12.3022	11.1148	11.3708	10.5434	12.242	12.2699	11.5628	10.5695	12.4356	11.333	12.0668	11.3227	11.2419	11.3248	11.3785	11.186	12.3969	11.502	11.1838	11.0169	11.96	11.526	12.0569	11.0105	11.3384	10.9708	10.6494	11.8195				1	1	1	3.1	3.1	3.1	49.512	0.00043554	45.816	17018000	2
O14949	O14949	Cytochrome b-c1 complex subunit 8	UQCRQ	14.5643	13.6273	13.8093	13.2861	13.627	13.2461	13.9824	13.2577	13.6149	13.3534	15.1555	13.2234	13.971	13.2252	13.5068	13.1594	13.9017	14.09	13.6768	13.3312	13.513	13.7087	13.4881	13.6401	14.0218	13.8533	13.5632	13.9129	13.7462	13.6439	13.6445	13.7613				8	8	8	58.5	58.5	58.5	99.062	0	18.251	4035300000	33
P19105;O14950	P19105;O14950	Myosin regulatory light chain 12A;Myosin regulatory light chain 12B	MYL12A;MYL12B	14.9354	15.8652	15.7118	15.8439	14.6633	15.3469	14.8696	14.8717	15.1742	14.7737	15.4271	15.5482	15.3163	14.7991	15.5282	14.726	15.1981	14.8768	14.8908	15.4176	14.7812	15.0959	14.9258	14.6672	15.3345	14.8294	15.6297	15.1843	15.008	14.4297	14.6433	14.8079				17	8	8	71.3	33.3	33.3	19.794	0	323.31	17938000000	110
O14964	O14964	Hepatocyte growth factor-regulated tyrosine kinase substrate	HGS	13.0295	12.7245	12.7408	12.5122	12.5021	12.4658	13.9926	12.5974	12.6779	13.4351	12.7977	12.4633	12.218	13.1813	13.0058	13.0556	12.9205	12.5727	12.703	12.7256	12.7162	12.6165	12.9835	12.7932	12.6593	13.0331	12.6828	13.0182	13.2397	12.857	13.2886	13.0296				4	4	4	4.6	4.6	4.6	86.191	0	11.484	429240000	10
O14974	O14974	Protein phosphatase 1 regulatory subunit 12A	PPP1R12A	15.4573	15.3267	15.1794	15.2243	14.8429	15.2651	15.5091	15.2592	14.5349	15.7018	14.6228	15.1999	14.7253	15.7766	15.318	15.4446	14.9645	15.6088	15.8236	15.6986	15.0484	15.6945	15.0609	15.3865	15.1122	15.5639	15.8705	15.96	14.5288	15.1911	14.9134	15.5536				36	36	35	29.1	29.1	28.2	115.28	0	154.95	8861700000	131
O14976	O14976	Cyclin-G-associated kinase	GAK	10.848	10.6323	11.7453	10.1309	12.1148	11.1352	11.11	11.9399	11.9923	10.7639	11.2615	11.0658	11.9108	11.4351	11.5435	11.7004	12.3324	11.5532	10.6978	10.9993	12.1599	10.8563	11.7287	11.6274	11.8187	11.4916	10.7462	11.0362	11.1674	12.2905	12.1155	11.2501				2	2	2	2.7	2.7	2.7	143.19	0	62.566	71973000	2
O14979;REV__Q8N0S2;REV__Q9ULL8;Q9ULL8	O14979	Heterogeneous nuclear ribonucleoprotein D-like	HNRNPDL	13.5376	14.6174	14.5161	14.5113	14.861	14.207	14.3856	14.083	14.1907	12.8492	15.5064	14.8802	15.0477	13.1036	14.3521	12.7339	15.1741	13.6681	13.8808	13.8321	14.9319	14.1449	14.5763	13.8754	14.854	13.9256	14.2381	14.047	14.5665	13.8224	14.4169	13.6769				20	19	19	36	34	34	46.437	0	70.443	6111700000	59
O15020	O15020	Spectrin beta chain, non-erythrocytic 2	SPTBN2	10.9734	11.736	10.9194	10.9825	11.1944	11.5439	10.7607	10.8638	12.823	11.5501	11.2047	12.2564	10.5404	11.1378	11.0761	10.7174	12.6037	11.4619	11.7639	10.9934	11.0382	11.5891	11.8577	10.869	11.6317	11.6426	11.0973	10.3562	11.3991	11.1412	10.526	11.0383				3	2	2	1	0.8	0.8	271.32	0.0089657	14.667	937720000	2
O15021	O15021	Microtubule-associated serine/threonine-protein kinase 4	MAST4	11.3508	11.5021	11.0016	11.3776	11.7179	11.3494	12.1051	11.2088	11.8344	10.2666	12.0054	10.6128	11.4817	10.9568	11.9414	11.7526	11.1556	11.3106	11.9703	11.513	12.0455	11.1489	11.6982	11.3954	11.5868	11.0253	11.2035	11.6246	11.9672	11.3145	12.0362	11.397				1	1	1	0.5	0.5	0.5	284.09	0.0021398	22.781	49081000	3
O15027	O15027	Protein transport protein Sec16A	SEC16A	11.322	10.4506	11.601	11.6675	11.3121	10.6069	11.2989	10.7132	10.5882	11.3816	11.2641	11.4478	11.3191	12.0334	10.2538	11.2272	10.8332	12.2497	10.8093	10.5769	11.8672	11.1192	12.0114	11.6226	12.0895	11.3812	11.1037	11.4308	11.202	10.7537	11.1875	11.7123				2	2	2	1.1	1.1	1.1	233.51	0.00042772	42.882	79149000	3
O15031	O15031	Plexin-B2	PLXNB2	11.2322	12.2009	11.996	11.6785	11.1371	10.8594	12.0568	10.3847	11.2078	11.6114	11.0511	11.3572	11.8865	11.7999	11.2624	10.8787	11.8122	11.2625	11.9297	11.0909	11.4182	10.8971	11.7807	11.2607	12.5142	12.3408	10.8999	11.9629	11.7859	11.8883	11.4152	12.1269				2	2	2	2.2	2.2	2.2	205.12	0	11.306	67473000	5
O15042	O15042	U2 snRNP-associated SURP motif-containing protein	U2SURP	14.582	13.4802	13.6238	12.117	13.8656	12.5438	14.7914	12.9118	14.3018	12.9114	14.3556	13.2902	13.7726	13.8234	13.8571	12.511	13.5104	13.5047	14.2908	13.8244	13.7962	13.9315	13.6846	13.8437	14.0545	13.4535	13.8267	13.8408	14.0652	13.6389	13.9276	13.7257				5	5	5	4.4	4.4	4.4	118.29	0	80.412	1816800000	14
O15061	O15061	Synemin	SYNM	11.4859	10.6834	11.8004	10.4766	11.8476	11.5621	11.3387	10.9242	12.5002	11.9922	11.2894	10.1454	11.7691	11.5624	11.048	11.5832	11.8649	11.2582	11.6496	10.6791	11.6809	11.1449	12.0577	11.7165	12.2393	11.1883	12.2278	10.4229	11.61	11.3207	11.7074	11.0273				14	14	14	10.9	10.9	10.9	172.77	0	29.783	906740000	24
O15116	O15116	U6 snRNA-associated Sm-like protein LSm1	LSM1	10.7935	11.1778	10.9792	11.297	11.5395	11.6164	11.5798	11.1746	11.2312	11.0902	10.9449	12.1105	11.6337	10.311	11.0251	11.2035	11.3977	11.4201	10.8172	11.3176	11.5627	12.1645	11.8403	11.2811	11.6102	12.0051	11.3729	11.8189	12.2229	11.1643	12.2399	10.9721				2	2	2	19.5	19.5	19.5	15.179	0.002139	22.732	106670000	2
O15143	O15143	Actin-related protein 2/3 complex subunit 1B	ARPC1B	11.602	11.3432	11.3878	10.1991	11.4463	11.183	11.338	11.5742	11.1549	10.5587	11.5897	11.5062	11.1766	11.8372	11.6285	10.6488	11.7289	11.3492	10.2974	11.6948	12.4876	10.8362	11.4913	11.6124	11.7391	11.4562	11.4509	12.3153	11.3473	11.252	12.2745	12.0724				2	2	2	6.7	6.7	6.7	40.949	0	12.381	117130000	3
O15144	O15144	Actin-related protein 2/3 complex subunit 2	ARPC2	12.3776	12.0066	11.8118	10.6453	11.7366	12.0533	11.0718	10.9285	12.3358	10.7505	12.1324	11.2343	11.1714	10.7941	11.667	10.4246	11.2717	10.6336	11.7	11.0523	10.9986	11.4999	11.7208	10.9061	11.9999	11.6227	12.5443	11.3887	12.182	11.8288	11.5663	12.7091				3	3	3	8.3	8.3	8.3	34.333	0.0011534	29.186	53224000	4
O15145	O15145	Actin-related protein 2/3 complex subunit 3	ARPC3	13.2853	13.3163	13.3371	13.1512	13.3088	13.3681	13.2255	12.9954	13.4775	13.3032	13.2857	13.0636	13.4105	12.7434	13.3424	13.4349	13.1836	12.9337	12.8547	13.0909	13.4972	12.9388	13.2297	13.1036	13.2464	13.3487	13.0541	13.1941	13.594	13.0081	13.1392	12.7928				4	4	4	20.2	20.2	20.2	20.546	0	72.247	1683300000	15
O15160	O15160	DNA-directed RNA polymerases I and III subunit RPAC1	POLR1C	11.8772	11.8911	11.3454	10.2194	11.9391	11.1116	11.2219	11.6365	10.4436	12.2069	12.0649	11.0711	11.8963	11.3144	11.7243	11.2867	10.8976	11.2228	11.2584	10.9834	11.351	11.7125	11.3453	11.417	11.0317	11.2528	11.7142	11.8588	11.6564	11.2622	11.8663	11.8171				3	3	3	10.1	10.1	10.1	39.249	0	79.376	277710000	12
O15173	O15173	Membrane-associated progesterone receptor component 2	PGRMC2	11.854	11.7374	12.4039	11.7428	11.3928	11.2347	11.4213	10.6788	12.7401	10.5048	11.0219	10.3356	11.0834	11.429	10.8406	11.1999	11.7138	10.9989	10.9165	11.1252	12.3999	11.4772	12.261	12.3636	11.848	11.2064	11.3505	11.5368	11.4872	12.2597	11.7733	11.5547				13	13	13	47.5	47.5	47.5	23.818	0	264.94	5029000000	48
O15182	O15182	Centrin-3	CETN3	11.7738	11.2314	11.6794	10.8815	11.2682	10.8461	11.8734	12.2694	12.097	10.7796	12.1124	10.5744	11.5492	10.8975	11.4946	10.2474	12.1505	10.962	11.8658	11.7735	11.7827	12.3816	11.7909	11.7724	11.6156	11.4511	10.18	11.1306	12.0873	11.1546	11.7333	11.8635				3	3	3	21	21	21	19.55	0.00042808	43.116	91386000	4
O15211	O15211	Ral guanine nucleotide dissociation stimulator-like 2	RGL2	11.7477	11.6575	11.1185	11.474	11.0627	11.1873	10.577	11.2957	10.3542	11.4114	11.4956	10.7748	11.4909	10.7435	11.1828	10.605	11.4883	12.2766	11.9381	11.9523	11.7799	12.0014	12.0007	12.1788	11.5692	11.3157	11.0558	11.7224	12.2742	12.5582	11.1525	10.9047				1	1	1	2.3	2.3	2.3	83.548	0.0011442	28.469	3479000	1
O15212	O15212	Prefoldin subunit 6	PFDN6	11.3172	11.0632	11.5555	11.332	13.163	11.919	12.0579	10.3845	11.4926	11.8872	11.3646	11.598	11.3601	10.7013	11.6186	11.1502	11.4886	11.4427	11.7608	11.7209	11.9494	12.0738	11.4471	11.2075	10.9869	12.2181	11.16	11.5121	11.8862	11.9307	11.7438	11.5185				14	14	14	62	62	62	14.582	0	48.458	1932500000	41
O15230	O15230	Laminin subunit alpha-5	LAMA5	14.1723	13.9147	14.0285	14.6913	13.6399	14.4684	13.9288	14.3617	13.7937	14.4095	13.6539	14.3105	13.4783	15.2448	13.9043	14.2626	14.0688	14.1463	14.0647	14.3807	14.2318	14.4213	13.7155	14.1781	13.8343	13.7308	14.2352	14.5351	14.0717	13.9393	14.1801	14.3396				26	26	25	8	8	7.6	399.73	0	88.911	2866800000	71
O15231	O15231	Zinc finger protein 185	ZNF185	11.5246	10.7231	10.8471	11.0703	11.4021	11.3819	11.7888	12.052	10.8197	10.5891	11.5666	10.975	11.2545	10.9215	11.4438	10.6721	11.873	11.6165	11.8499	11.1285	11.9003	10.9173	11.6428	12.3714	11.5035	11.4811	11.6405	11.6582	12.1889	11.0814	11.738	11.3347				8	8	7	16.8	16.8	15.7	73.525	0	114.64	743790000	20
O15234	O15234	Protein CASC3	CASC3	10.7767	12.2689	11.0566	11.2391	11.4815	11.8615	11.5686	11.8362	11.0446	11.909	12.0761	11.071	10.7719	12.3993	12.0494	10.9977	12.2535	11.9182	12.1591	10.9279	11.9931	12.2143	11.0477	11.4207	11.4392	11.8443	11.4975	11.8085	11.249	11.3669	11.4364	11.5629				5	5	5	10.7	10.7	10.7	76.277	0	74.402	253940000	8
O15305	O15305	Phosphomannomutase 2	PMM2	10.8948	11.7636	11.8463	10.3733	11.204	11.5846	11.386	11.9687	11.0552	11.1778	11.8189	12.1909	11.0989	11.5848	12.1852	10.3564	12.1628	11.0784	12.1836	11.6875	12.2044	10.8335	11.9424	11.6352	11.2209	12.2187	11.6573	12.0937	11.3551	11.2224	11.1386	11.0111				1	1	1	5.7	5.7	5.7	28.082	0.0011485	28.736	25149000	1
O15347	O15347	High mobility group protein B3	HMGB3	14.1078	13.4335	13.9136	12.5447	13.9048	12.7754	13.8111	12.7275	13.5084	13.3267	13.8295	12.3515	14.0689	13.2599	13.9629	12.7547	14.0749	12.7429	13.5777	12.7526	14.1206	13.075	14.5279	12.6472	14.2612	12.6348	13.9524	12.5729	14.1587	12.5687	14.3568	12.9194				11	10	10	41	37.5	37.5	22.98	0	119.97	4173600000	41
O15355	O15355	Protein phosphatase 1G	PPM1G	11.8607	11.2316	12.3643	10.9321	11.4266	10.8256	11.3625	10.7064	11.7035	11.042	11.8571	11.953	12.3465	10.43	11.8981	10.6717	10.887	11.6638	11.6584	11.6205	11.5548	11.3503	11.9637	11.8168	11.3365	11.9637	11.8938	11.4318	11.7159	11.0468	11.5079	11.2968				6	6	6	11.9	11.9	11.9	59.271	0	99.047	524220000	8
O15371	O15371	Eukaryotic translation initiation factor 3 subunit D	EIF3D	11.2999	10.9289	11.5078	11.1109	11.4306	11.7657	11.2575	11.8183	12.1665	11.3692	11.5137	11.7045	11.933	11.9086	10.8028	11.711	11.4555	11.0893	11.8205	11.2916	12.3315	12.0782	11.2878	11.2342	11.9832	11.743	10.7407	11.9761	12.4368	11.8604	10.0843	11.2198				3	3	3	6	6	6	63.972	0.0007965	3.291	67067000	4
O15372	O15372	Eukaryotic translation initiation factor 3 subunit H	EIF3H	11.823	11.4003	11.2459	11.4296	11.7882	11.1203	11.1756	11.3716	11.5483	11.6645	11.7395	11.3814	12.0428	11.2985	12.4246	10.5169	11.7829	11.3755	11.4791	11.3562	10.9958	11.675	11.3787	11.635	11.6724	11.4994	11.8051	11.1563	12.2667	11.9388	12.1546	11.0819				2	2	2	8.8	8.8	8.8	39.93	0	14.609	177850000	4
O15400	O15400	Syntaxin-7	STX7	14.5544	15.1747	15.3186	14.7316	14.6613	14.5548	14.9298	14.4496	14.5368	14.391	14.4442	14.3572	13.9081	14.7932	15.65	15.0889	14.7438	14.9313	14.8046	14.9066	14.9886	14.9416	14.7619	14.8926	14.6363	14.9119	15.0591	14.9715	14.6504	15.021	14.5573	14.9586				12	12	12	48.7	48.7	48.7	29.815	0	210.67	6944300000	71
O15446	O15446	DNA-directed RNA polymerase I subunit RPA34	CD3EAP	11.2747	11.9352	11.3286	10.8572	11.7792	11.4412	11.0144	11.3424	12.0368	12.4675	12.2451	11.7053	12.4623	10.9522	11.3833	9.93625	12.2985	11.1716	11.8586	10.7882	11.3991	11.3879	10.981	11.8655	11.5067	11.8554	11.3598	11.0217	11.1789	11.881	11.9177	10.7643				3	3	3	10.6	10.6	10.6	54.985	0	16.869	98269000	9
O15460	O15460	Prolyl 4-hydroxylase subunit alpha-2	P4HA2	10.8479	11.3972	10.7107	11.2891	11.726	11.5074	12.1631	10.7239	11.3035	11.9791	11.0368	10.9238	11.6147	10.9181	11.9677	10.8403	11.1161	11.7922	12.142	11.6837	10.6359	11.4351	11.546	11.4786	11.0974	11.677	10.9774	11.39	12.0917	11.5082	11.9609	12.1521				1	1	1	2.6	2.6	2.6	60.901	0	80.165	21407000	2
O15511	O15511	Actin-related protein 2/3 complex subunit 5	ARPC5	14.0495	13.4941	13.3183	13.6303	13.723	13.9792	12.8775	12.9814	13.6878	13.5735	13.4073	13.4143	13.6491	13.2174	13.7515	13.2225	13.4307	13.383	13.5843	13.3678	13.5904	12.9988	13.6595	13.3957	13.6316	13.176	13.8946	13.4464	13.7522	13.0617	13.7537	13.2198				11	11	10	62.3	62.3	57	16.32	0	68.73	9700900000	49
O15514	O15514	DNA-directed RNA polymerase II subunit RPB4	POLR2D	11.7065	11.3845	11.6345	11.328	10.5074	10.9274	11.4531	11.1107	10.852	11.8345	11.7133	10.5926	11.6206	11.5639	11.0131	10.8037	11.7663	12.3138	11.5265	11.4509	12.3186	10.8763	11.944	11.3676	12.4596	11.8753	11.5003	11.0609	11.8644	11.6874	11.7038	11.4385				3	3	3	30.3	30.3	30.3	16.311	0	10.397	58289000	5
O15525	O15525	Transcription factor MafG	MAFG	11.1715	12.2794	11.8858	11.175	11.9758	10.4545	11.7905	11.8283	11.9134	11.9566	11.9437	11.5114	11.2541	11.3708	11.81	11.0235	11.5779	11.8768	10.892	11.333	12.292	12.1633	11.3263	11.6133	12.6833	11.3778	11.2665	11.5338	12.1661	11.225	11.9291	11.3789				4	3	2	19.1	14.8	9.9	17.849	0.00078895	31.799	173710000	4
O15533	O15533	Tapasin	TAPBP	11.1956	11.5056	11.7832	11.3158	11.5045	11.5834	11.3178	11.6961	11.2809	11.943	11.6035	10.3576	11.5899	11.1439	11.1204	10.7835	11.4557	11.0837	11.2352	11.8294	11.1441	10.7671	12.1988	11.9315	11.935	10.9407	11.4417	11.1475	11.6349	11.9322	11.3064	11.933				2	2	2	3.8	3.8	3.8	47.625	0.0011261	26.731	84613000	3
O43143	O43143	Pre-mRNA-splicing factor ATP-dependent RNA helicase DHX15	DHX15	11.5479	11.0763	11.7439	11.1825	11.1995	10.8906	11.3939	11.5607	11.5396	11.025	12.1016	10.7673	11.297	11.7828	11.9766	11.1162	11.7948	11.6071	12.0302	11.5657	12.191	11.7041	10.92	11.657	12.3681	11.4648	11.784	11.3031	11.8693	12.0933	11.4519	11.4584				3	3	3	3.6	3.6	3.6	90.932	0	13.832	1732500000	26
O43169	O43169	Cytochrome b5 type B	CYB5B	11.4079	12.229	11.0428	11.2718	11.185	10.7726	12.1612	11.1501	11.0339	11.0379	12.0856	11.0874	11.0098	12.154	11.8554	10.2665	11.5818	10.994	11.3856	11.9798	10.8817	11.0495	10.53	11.0154	12.0267	11.0486	12.1975	11.6489	12.0641	11.8392	11.0497	12.3833				7	7	7	65.8	65.8	65.8	16.332	0	38.509	2616500000	38
O43172	O43172	U4/U6 small nuclear ribonucleoprotein Prp4	PRPF4	11.3916	11.6998	12.3443	10.6703	11.498	11.2474	11.4059	10.9544	11.4698	10.1912	11.4855	11.2746	12.1802	10.6132	12.5624	11.1604	11.8845	11.1345	12.1426	11.2733	11.6093	11.9933	11.4981	11.4173	11.9373	10.8794	12.5806	12.0418	11.5042	10.9684	11.8399	11.3691				2	2	2	2.5	2.5	2.5	58.449	0.0021676	23.534	18443000	2
O43175	O43175	D-3-phosphoglycerate dehydrogenase	PHGDH	13.9228	12.6366	12.1003	12.5263	13.3109	12.6573	13.0736	13.0046	12.744	13.0561	13.0967	12.7613	13.3737	13.6312	12.8441	12.8769	12.8719	12.9065	12.7918	13.1053	13.4853	13.0802	12.9272	13.01	13.5652	12.9839	12.2453	12.7196	13.3044	12.8317	13.6619	12.6427				5	5	5	9.6	9.6	9.6	56.65	0	53.537	1051500000	19
O43181	O43181	NADH dehydrogenase [ubiquinone] iron-sulfur protein 4, mitochondrial	NDUFS4	11.5968	11.735	11.5115	10.8298	11.048	10.9312	11.7441	10.9163	12.0653	11.2598	12.3183	11.1772	12.0393	11.9237	11.3323	11.7796	11.6929	11.3094	11.6896	11.5922	11.3212	12.4374	11.5428	11.0979	11.2033	11.1117	11.4156	11.8373	11.6282	11.6655	11.6962	11.6422				8	8	8	45.7	45.7	45.7	20.108	0	85.267	1602300000	39
O43237	O43237	Cytoplasmic dynein 1 light intermediate chain 2	DYNC1LI2	11.5968	12.4529	11.6347	10.4588	11.5188	11.2742	10.5561	11.0232	11.7566	11.2393	11.3898	10.7841	11.2281	10.8057	11.7709	10.1124	10.8597	11.1811	11.7294	11.5201	11.9271	11.8983	12.4656	11.305	11.4724	11.7894	11.1251	11.5567	12.0458	11.8593	10.5979	12.5446				8	8	8	17.9	17.9	17.9	54.099	0	27.404	753180000	16
O43242	O43242	26S proteasome non-ATPase regulatory subunit 3	PSMD3	11.0406	11.4073	11.1287	11.3094	11.0971	11.065	11.2222	11.0572	12.4913	11.1717	11.4468	11.7127	11.1349	11.8163	11.3954	11.8047	11.8411	10.4525	11.8672	11.6215	12.3009	11.2008	11.9681	11.7485	11.4069	11.8328	10.8299	10.6492	12.3707	11.7767	11.6155	11.7551				2	2	2	5.2	5.2	5.2	60.977	0.00045704	53.843	24534000	2
O43251;Q9NWB1;A6NFN3	O43251;Q9NWB1;A6NFN3	RNA binding protein fox-1 homolog 2;RNA binding protein fox-1 homolog 1;RNA binding protein fox-1 homolog 3	RBFOX2;RBFOX1;RBFOX3	12.1085	12.6784	13.4751	14.0847	13.3706	13.8837	13.2125	13.7187	12.9803	13.4991	13.1966	13.6978	13.2653	13.291	13.5747	13.2297	12.8506	13.0956	13.1196	13.5078	13.4846	13.8253	13.3625	13.2239	13.3151	13.0807	13.3942	13.6421	13.5005	13.1815	13.0619	13.3837				6	6	6	17.4	17.4	17.4	41.373	0	55.831	1860300000	30
O43252	O43252	Bifunctional 3-phosphoadenosine 5-phosphosulfate synthase 1;Sulfate adenylyltransferase;Adenylyl-sulfate kinase	PAPSS1	11.3144	11.44	11.7042	11.1356	11.6248	10.2583	10.7945	11.4892	12.0196	10.808	11.4601	11.0349	12.0468	11.6446	12.2148	10.6033	12.2866	11.1755	11.7523	11.8505	11.2105	11.2991	11.1266	10.874	11.7152	10.7582	11.2542	11.6574	11.3297	11.3989	11.1104	10.7594				2	2	2	3.7	3.7	3.7	70.832	0.00043011	43.797	72876000	2
O43278	O43278	Kunitz-type protease inhibitor 1	SPINT1	11.4706	11.3879	12.1916	11.1548	11.821	11.3382	11.7243	11.6207	10.9817	12.1623	11.8423	10.7888	11.0607	10.7357	11.7293	11.4773	10.3756	11.5271	11.6371	11.1414	12.4721	11.0382	11.6001	11.1909	11.7237	12.1632	11.0778	10.939	10.7476	11.8291	11.8565	11.0333				5	5	5	8.9	8.9	8.9	58.397	0	80.258	160520000	5
O43290	O43290	U4/U6.U5 tri-snRNP-associated protein 1	SART1	11.6684	14.8486	14.0441	15.0771	11.7814	15.213	12.6959	14.192	14.3718	13.8108	14.3458	14.2464	13.8844	13.8674	14.4927	13.6315	12.7838	14.001	13.269	13.8905	12.8291	13.3358	13.5135	13.3442	11.3146	16.1263	14.9537	12.0758	9.81538	11.0389	11.4419	12.438				8	8	8	13.1	13.1	13.1	90.254	0	171.86	6009200000	29
O43291	O43291	Kunitz-type protease inhibitor 2	SPINT2	11.5111	11.8266	11.4721	10.4836	11.9289	12.017	11.1158	11.0874	11.2609	11.4485	11.0234	11.5248	11.8851	11.4383	10.7454	11.5644	11.5052	10.6602	11.5909	11.1684	11.8975	10.8524	11.6084	11.8337	11.3142	11.388	10.6878	11.7853	11.9418	11.0279	12.3749	10.5848				2	2	2	10.3	10.3	10.3	28.228	0.00043328	44.813	65561000	3
O43294	O43294	Transforming growth factor beta-1-induced transcript 1 protein	TGFB1I1	10.7569	11.8565	12.0487	10.3176	12.0455	10.6497	11.4389	12.1437	11.829	10.5585	11.3271	11.1707	10.8137	12.1601	12.2663	11.7504	11.3679	10.7672	12.0347	12.3432	12.1949	11.1544	11.9751	12.1582	11.3479	11.6759	11.1877	12.346	11.4729	11.2015	11.2147	12.2098				2	2	2	5.4	5.4	5.4	49.814	0.00042409	41.612	213810000	2
O43314	O43314	Inositol hexakisphosphate and diphosphoinositol-pentakisphosphate kinase 2	PPIP5K2	10.9908	11.4659	11.4151	10.7253	11.0073	11.609	10.6294	11.6453	11.7665	10.0969	12.0038	10.6466	11.2023	10.9564	10.7344	11.5197	11.3376	11.4864	11.7698	11.3269	11.0767	11.7006	12.0173	11.2444	11.6528	11.4686	12.1203	11.9341	12.0635	11.635	11.4133	11.2215				1	1	1	1.7	1.7	1.7	140.41	0	74.884	32957000	1
O43324	O43324	Eukaryotic translation elongation factor 1 epsilon-1	EEF1E1	11.4623	11.7725	11.2297	11.6659	12.1422	12.9411	11.9312	11.3906	10.6683	11.8703	11.9936	11.3223	11.3635	11.396	11.6619	11.7085	11.0305	10.962	11.2094	11.227	11.0996	11.7953	11.1105	11.9336	11.6209	11.8564	10.772	10.8577	10.6882	11.6392	11.3579	11.5537				2	2	2	10.9	10.9	10.9	19.81	0	32.688	1025500000	6
O43390	O43390	Heterogeneous nuclear ribonucleoprotein R	HNRNPR	11.2814	10.7942	11.936	10.8118	11.1895	10.7113	11.2378	10.1133	11.377	10.6719	11.8551	11.6612	11.1687	11.8179	12.2681	11.8078	11.2259	11.8961	11.6909	11.836	11.7615	11.3817	11.9481	11.2639	10.9338	11.3596	10.5836	11.4878	12.1884	12.7397	11.935	11.7876				19	10	10	29.9	18.2	18.2	70.942	0	130.46	1490200000	37
O43395	O43395	U4/U6 small nuclear ribonucleoprotein Prp3	PRPF3	11.9671	11.8735	10.8449	10.3626	12.2874	11.3414	11.737	11.3496	11.9622	11.0038	12.1471	11.1289	12.0745	11.689	11.6162	11.5164	11.4107	10.9832	11.9898	11.6531	11.713	10.8641	12.5436	11.6648	10.6333	11.8733	11.5801	11.5254	12.2097	11.0549	12.3645	11.4814				5	5	5	9.4	9.4	9.4	77.528	0	93.412	155780000	10
O43396	O43396	Thioredoxin-like protein 1	TXNL1	11.1007	12.126	11.0528	11.2574	11.6594	10.3549	11.7574	11.3697	10.9198	10.7806	12.1143	11.4204	11.3948	11.9819	11.6804	11.1667	11.0466	10.9987	12.0035	11.2683	11.7516	12.0486	12.1184	11.0078	11.4889	11.1116	11.265	11.4453	11.3284	11.4826	11.6879	11.1029				8	8	8	45	45	45	32.251	0	81.051	436430000	19
O43399	O43399	Tumor protein D54	TPD52L2	13.9237	14.3037	14.6827	14.6179	14.2521	14.1513	14.3986	14.3916	13.8298	14.4878	13.6647	13.9263	14.0976	14.7635	14.7238	14.5178	13.7874	14.5171	13.9651	14.1978	14.5495	14.5533	14.4917	14.2933	14.5551	14.3255	14.1808	14.0381	14.4241	14.5921	13.8432	14.4307				18	18	18	75.2	75.2	75.2	22.237	0	323.31	7547700000	154
O43402	O43402	ER membrane protein complex subunit 8	EMC8	11.388	12.8186	11.6224	11.6738	11.8814	11.409	11.5728	11.2459	11.2388	11.9653	11.0571	11.3308	10.6296	11.0062	11.5448	10.5123	11.1108	11.0504	11.4586	11.9434	11.62	11.3697	12.5052	12.5777	11.6673	11.2711	11.49	11.1415	11.0472	11.623	11.247	11.5291				1	1	1	5.7	5.7	5.7	23.773	0.0011128	25.597	0	1
O43447	O43447	Peptidyl-prolyl cis-trans isomerase H	PPIH	11.8761	12.3166	12.4035	11.1556	10.6946	11.6251	11.1386	11.1251	11.5297	12.3613	12.0105	11.4958	11.7055	12.0271	11.2509	11.5641	11.0238	11.3949	11.2894	10.8272	12.202	11.9676	11.2359	10.8035	12.4332	11.8193	11.7668	11.3699	11.6858	11.9798	12.657	11.0663				1	1	1	7.9	7.9	7.9	19.208	0.0011228	2.655	90912000	3
O43464	O43464	Serine protease HTRA2, mitochondrial	HTRA2	11.8067	11.4349	11.8964	11.8805	11.9955	11.102	12.2178	11.8875	10.7138	10.9459	10.9943	10.3963	11.5197	11.4146	11.1266	10.2489	11.2442	10.6953	11.1317	11.312	12.0146	11.6729	10.9867	11.2208	11.5835	11.9819	12.0132	11.3836	12.2645	11.5235	11.332	11.6497				3	3	3	8.5	8.5	8.5	48.84	0	14.039	240550000	6
O43488;Q8NHP1	O43488	Aflatoxin B1 aldehyde reductase member 2	AKR7A2	11.7106	12.0063	11.6451	10.9326	10.6608	11.1754	12.4999	12.6314	11.9254	10.6313	11.9468	12.4905	11.6008	11.3853	11.2826	10.5821	11.5598	11.3561	11.2603	10.8934	11.5969	10.9538	11.5169	11.3882	11.8106	10.9531	11.211	10.6935	12.6443	11.6754	11.7863	11.9438				9	9	9	25.6	25.6	25.6	39.589	0	98.649	2269700000	20
O43491	O43491	Band 4.1-like protein 2	EPB41L2	14.0053	14.6639	14.8841	14.2966	14.3377	14.285	14.4976	14.8536	14.5044	14.1793	15.051	14.694	14.4848	14.8453	14.1956	13.7822	14.466	14.5179	14.6213	14.5573	14.5432	14.6106	14.4194	14.6185	14.5791	13.9338	15.1669	13.975	13.9402	13.7425	15.9318	14.1925				20	20	19	23.5	23.5	22.8	112.59	0	323.31	5794900000	102
O43493	O43493	Trans-Golgi network integral membrane protein 2	TGOLN2	12.3218	11.8052	11.5438	11.0131	11.7317	10.2275	11.8926	11.387	11.8481	11.2751	11.0998	10.9896	11.884	12.0109	11.6561	12.5633	10.7079	11.782	11.5765	11.7671	11.7758	11.5546	11.7941	11.7081	10.8929	12.415	11.0235	12.4595	11.2595	11.4876	11.3872	10.3155				4	4	4	10.4	10.4	10.4	51.018	0	64.868	96959000	6
O43516	O43516	WAS/WASL-interacting protein family member 1	WIPF1	11.8202	12.5457	10.9658	11.2698	11.1539	11.3549	11.0267	11.7865	11.4322	10.5454	11.1155	11.0963	12.4239	10.8516	11.1556	11.3266	11.2729	11.668	11.3926	10.8671	11.841	12.4232	12.5467	11.2451	11.5574	10.8614	12.2371	12.3923	12.2112	10.8963	11.4257	11.534				9	9	9	31	31	31	51.258	0	109.77	1082400000	34
O43524	O43524	Forkhead box protein O3	FOXO3	11.2474	10.9258	11.7633	10.6859	11.5974	11.27	10.5956	11.1066	10.4005	11.9263	11.5277	10.9003	12.2136	11.5416	11.8701	11.2202	11.6432	11.6274	11.9111	10.2275	11.9003	11.8133	11.054	11.1255	11.1784	11.4536	11.1265	10.7072	11.438	10.3049	10.8654	10.8376				1	1	1	2.8	2.8	2.8	71.276	0.00044723	50.279	43989000	2
O43556	O43556	Epsilon-sarcoglycan	SGCE	10.1021	11.831	11.8504	11.4197	10.8791	11.0379	12.127	10.7863	12.1122	11.8005	11.0581	11.089	11.5056	10.8758	11.4498	10.6526	10.9299	12.5501	11.8137	11.4043	12.5258	11.5164	11.6872	11.6339	12.2506	12.5656	11.8655	11.7789	12.0352	11.3738	11.8431	10.8097				3	3	3	6.6	6.6	6.6	49.85	0.00079936	33.252	116050000	6
O43583	O43583	Density-regulated protein	DENR	11.3546	11.9118	11.9678	10.1005	11.802	11.5473	11.5836	12.0162	10.2027	12.1648	11.8776	11.1166	11.2689	11.5716	11.9274	11.6243	11.6485	11.3172	12.3842	12.288	11.7253	12.0135	12.3711	11.0099	11.5239	11.5019	10.954	11.1246	11.1006	11.4478	11.346	11.4635				7	7	6	33.3	33.3	26.8	22.092	0	45.821	620670000	15
O43598	O43598	2-deoxynucleoside 5-phosphate N-hydrolase 1	DNPH1	11.0568	11.8016	12.124	10.8272	12.3854	11.4639	11.2482	11.0374	12.0375	11.0107	11.357	11.3449	11.6442	12.4738	12.5146	11.161	11.4099	11.6004	11.2923	10.9514	10.8521	10.7203	11.4066	11.9546	11.8317	10.8131	10.7637	11.6646	11.3901	12.7463	10.7177	11.9793				6	6	5	38.5	38.5	35.1	19.108	0	96.135	3798200000	48
O43615	O43615	Mitochondrial import inner membrane translocase subunit TIM44	TIMM44	11.6857	11.2328	10.6444	10.4778	12.0591	11.8319	11.0405	11.0111	11.4611	11.3891	11.6691	11.537	11.5134	11.6113	11.519	11.0448	12.0884	11.7977	11.5208	11.4514	11.267	11.4639	11.7924	11.8318	11.2149	11.0308	11.426	10.6038	12.4599	11.6375	11.1822	11.4576				2	2	2	4.4	4.4	4.4	51.355	0.001157	29.549	143020000	6
O43617	O43617	Trafficking protein particle complex subunit 3	TRAPPC3	11.4477	11.3163	11.8564	10.9261	11.5816	11.1127	11.3198	10.8109	11.7922	11.3959	11.1698	10.9296	12.43	11.497	11.1815	10.5883	11.7558	11.1334	11.5317	12.2198	11.4454	12.3643	11.2969	11.1774	12.2111	11.9411	11.3569	11.2987	11.2444	10.8492	11.2488	11.4976				4	4	4	18.9	18.9	18.9	20.274	0	12.204	353990000	11
O43633	O43633	Charged multivesicular body protein 2a	CHMP2A	11.9083	11.541	12.5399	10.745	12.0305	10.4198	11.2737	11.1124	12.0027	11.5481	11.4372	10.9872	12.0876	12.2505	12.2845	11.3907	10.9808	11.6792	11.8369	10.7137	10.969	10.8555	11.7448	10.867	11.8834	12.3279	11.9709	11.2022	11.7922	11.5662	11.8886	11.8898				9	9	9	30.6	30.6	30.6	25.104	0	59.763	1221500000	33
O43639	O43639	Cytoplasmic protein NCK2	NCK2	11.3064	11.7011	11.2469	10.64	11.8812	11.1373	11.8676	12.0273	11.7964	12.3591	11.7391	11.8248	11.5926	11.4465	11.5277	11.7276	12.2698	11.4822	11.6409	11.0989	11.4153	12.7148	11.6592	11.4522	11.7658	11.5988	11.3276	11.544	11.1861	11.8667	11.6747	11.7342				1	1	1	2.4	2.4	2.4	42.915	0.0011148	25.819	178390000	4
O43665	O43665	Regulator of G-protein signaling 10	RGS10	13.2821	13.2377	13.474	12.8704	14.0429	12.6935	12.3977	12.0831	13.6842	12.6589	13.3171	12.6578	13.4502	11.9016	13.5651	12.031	13.6005	12.9252	12.9651	12.9159	12.9873	13.0053	13.0563	12.9604	12.9207	12.713	13.0093	12.8045	13.6077	13.2903	12.5882	13.0909				7	7	7	50.9	50.9	50.9	20.236	0	47.332	1705300000	31
O43670	O43670	BUB3-interacting and GLEBS motif-containing protein ZNF207	ZNF207	11.23	11.1649	11.2467	12.2903	11.8929	11.4383	12.1163	11.6106	12.4775	11.5694	12.6658	12.101	12.4081	12.041	12.0997	11.2837	12.3334	11.8975	12.0895	11.9819	12.3149	12.1383	12.1219	12.2665	11.7444	12.5777	11.6511	12.2321	11.9787	12.2624	11.9333	12.4873				3	3	3	5.6	5.6	5.6	50.75	0	10.578	1365800000	23
O43674	O43674	NADH dehydrogenase [ubiquinone] 1 beta subcomplex subunit 5, mitochondrial	NDUFB5	12.476	11.2827	11.809	11.6053	12.4204	11.3763	11.5395	11.4284	10.9636	11.0177	12.25	11.7745	11.9567	11.7029	11.384	11.4328	10.6691	11.3196	11.3753	11.1381	11.5076	10.9817	11.0554	10.5878	11.1818	12.2445	11.3289	12.5245	10.9763	11.7599	11.6218	11.6107				3	3	3	15.9	15.9	15.9	21.75	0.00080451	33.684	173390000	4
O43676	O43676	NADH dehydrogenase [ubiquinone] 1 beta subcomplex subunit 3	NDUFB3	11.3297	12.0858	10.925	11.1561	12.0036	11.4721	11.6591	10.8928	12.6636	11.5255	10.9002	11.1265	12.2679	11.0346	11.4516	11.7147	11.88	10.6228	11.7641	10.8854	11.3085	11.4048	12.0764	12.249	11.6767	12.3631	11.2794	10.6066	11.6821	10.7158	12.0327	11.1994				2	2	2	12.2	12.2	12.2	11.402	0	74.558	205730000	9
O43678	O43678	NADH dehydrogenase [ubiquinone] 1 alpha subcomplex subunit 2	NDUFA2	15.4501	14.6401	14.5628	14.2816	14.934	14.6213	14.8307	14.8399	14.7834	14.4769	15.9806	14.473	14.7376	14.4461	14.8825	14.5899	15.5569	14.8194	14.6114	14.6443	14.9842	14.7563	15.3907	15.1596	15.0749	15.0177	14.9616	14.7387	15.0825	14.757	14.942	15.0503				8	8	8	70.7	70.7	70.7	10.921	0	26.652	4527300000	52
O43681	O43681	ATPase ASNA1	ASNA1	12.1067	10.5728	11.8574	10.9801	12.1747	9.94738	11.2403	11.4619	11.638	10.605	12.2479	11.8744	12.3006	11.3262	11.9583	11.0101	11.1671	11.3207	11.566	12.2418	10.8483	11.5163	12.1851	12.4051	12.5816	11.4474	12.1962	11.4255	10.8817	12.0897	12.6683	11.7083				2	2	2	5.5	5.5	5.5	38.792	0.0021475	2.301	33608000	3
O43684	O43684	Mitotic checkpoint protein BUB3	BUB3	10.9284	12.2908	11.556	11.3812	11.7775	11.0294	10.3228	12.0476	11.2676	12.0702	11.7748	11.3137	12.4988	12.1413	11.5296	11.3319	11.3304	11.6038	12.0896	11.42	11.4776	11.6632	11.1111	11.9148	10.9969	12.0447	12.7888	10.8664	11.8071	10.8772	11.7949	11.7504				4	4	4	16.2	16.2	16.2	37.154	0	82.976	225010000	8
O43707;Q9H254	O43707	Alpha-actinin-4	ACTN4	15.8047	16.2874	16.0151	15.951	15.6315	16.2498	15.6356	15.7006	15.9895	15.6891	15.5543	16.1935	15.9813	15.7433	16.4206	16.0459	16.3807	15.9657	15.5999	15.6293	15.6469	15.8219	15.8455	15.6434	15.7506	15.4001	16.0112	15.6008	15.5773	15.6655	16.1668	15.8808				48	48	34	50.7	50.7	36.2	104.85	0	323.31	32764000000	282
O43709	O43709	Probable 18S rRNA (guanine-N(7))-methyltransferase	WBSCR22	12.0388	11.6767	11.5096	11.9603	12.0106	11.1292	10.9413	12.9913	10.7541	11.5063	11.2455	11.2244	11.5646	11.4957	11.6379	10.9358	12.1686	12.4778	12.3083	11.2851	11.158	11.6793	12.2193	11.8938	12.4531	12.2552	12.0363	11.7942	11.9596	11.6782	11.3354	11.1692				1	1	1	3.9	3.9	3.9	31.88	0	58.987	65488000	1
O43752	O43752	Syntaxin-6	STX6	11.0031	11.8837	11.2576	12.2145	12.3022	10.8286	11.4593	11.6919	12.4233	12.1203	11.7052	10.7726	11.5036	12.0035	11.0009	11.1486	10.8689	11.2274	10.9152	11.3526	11.4873	11.7796	11.5699	11.4055	11.2254	11.8536	11.5817	11.6478	12.2383	11.1959	11.65	11.5056				7	7	7	27.8	27.8	27.8	29.176	0	22.282	368270000	9
O43760	O43760	Synaptogyrin-2	SYNGR2	11.6404	10.7191	11.3991	11.4714	11.7022	10.6082	11.4826	12.4156	12.0482	11.6775	11.8368	11.9226	11.4329	11.1291	11.6927	11.9458	11.3288	11.7522	10.6638	10.7609	12.143	11.4821	11.4684	12.3799	11.2145	11.0692	11.5451	11.1993	11.0899	11.0026	12.2649	10.6324				1	1	1	4.5	4.5	4.5	24.81	0.0011074	25.281	32719000	1
O43765	O43765	Small glutamine-rich tetratricopeptide repeat-containing protein alpha	SGTA	10.8244	11.4252	11.8581	10.9427	11.7649	11.0575	11.7955	11.4154	10.7713	10.7642	10.8636	10.7842	11.4275	11.2313	11.4816	10.3903	11.0962	12.0823	11.6572	11.5782	11.5653	10.9133	12.667	11.5156	11.4859	11.2605	12.4853	10.9669	11.2142	11.8482	11.4348	11.2182				3	3	3	11.8	11.8	11.8	34.063	0	60.674	36789000	7
O43768	O43768	Alpha-endosulfine	ENSA	15.323	14.4906	14.5549	13.4775	14.9393	14.0579	14.0075	13.8774	14.5759	14.4421	14.4364	13.9009	14.2752	14.6292	14.9459	13.9959	14.5696	14.1577	14.6437	14.4615	14.4524	14.2471	14.5922	14.5543	14.5633	14.1874	14.3392	14.5258	14.2344	14.5178	14.462	14.8308				13	13	12	86.8	86.8	77.7	13.389	0	61.343	3707500000	48
O43776;REV__H7BZ55	O43776	Asparagine--tRNA ligase, cytoplasmic	NARS	11.5614	10.8321	11.7264	11.0003	11.8148	11.5395	11.1445	9.82917	11.9288	11.3487	11.636	12.8485	11.6518	11.3436	10.992	11.4025	11.5194	11.0968	12.3658	10.9989	10.9548	11.0064	11.8895	11.0183	10.8904	11.0214	11.7259	11.4135	11.981	11.0707	11.2794	11.0453				9	9	9	11.5	11.5	11.5	62.942	0	21.682	553090000	20
O43809	O43809	Cleavage and polyadenylation specificity factor subunit 5	NUDT21	11.8019	11.9423	11.6034	11.933	11.9901	11.4271	11.2879	11.6932	11.1856	11.7713	11.344	10.9704	12.201	10.9208	11.9292	11.0171	11.7338	12.2785	11.2881	11.6559	11.109	12.2693	11.5128	12.2256	12.3048	10.9405	11.9504	11.4266	11.4628	10.8204	12.3315	11.8541				17	17	17	68.7	68.7	68.7	26.227	0	128.17	3591700000	59
O43818	O43818	U3 small nucleolar RNA-interacting protein 2	RRP9	11.7432	11.5049	11.7107	10.5798	11.4559	10.4593	11.4813	10.804	11.0252	10.5034	11.9176	10.7998	11.8306	10.5786	11.7129	11.2553	11.9945	12.4418	11.142	11.8711	11.6744	10.6497	12.1961	12.1851	11.736	12.1676	11.061	11.5114	11.839	11.3617	12.325	10.9076				2	2	2	3.4	3.4	3.4	51.84	0	10.8	220410000	4
O43823	O43823	A-kinase anchor protein 8	AKAP8	11.4408	12.2936	11.2837	11.272	10.6317	11.2874	11.7166	11.4163	12.5717	11.9516	11.6334	11.3694	11.0441	11.1765	11.9454	11.1288	11.2579	11.2079	11.7418	11.4642	12.6509	11.5672	11.8082	11.0262	10.7181	11.4007	11.6565	11.4999	11.4763	11.8279	11.9527	11.6894				2	2	2	5.1	5.1	5.1	76.107	0.00045413	53.216	39315000	3
O43852	O43852	Calumenin	CALU	11.905	11.9349	11.3405	11.9076	10.6898	12.0445	12.4694	11.6178	11.9748	11.2822	11.6326	10.9284	11.0719	11.2235	11.9526	12.0452	10.7185	11.7276	11.2515	11.8646	12.3007	11.4629	11.3209	11.4995	12.3665	11.9449	11.8641	10.7731	12.3762	11.2862	11.4935	10.9789				10	10	10	26.7	26.7	26.7	37.106	0	27.745	2778000000	30
O43865	O43865	Putative adenosylhomocysteinase 2	AHCYL1	11.2348	11.8911	11.0186	10.8319	11.7242	10.6529	11.5775	11.5809	12.0354	11.9484	11.7944	11.2676	10.5248	11.3493	11.4848	10.1845	11.6745	11.9787	11.4687	11.3442	11.5614	10.9854	12.2217	11.3255	11.095	11.2895	10.9276	10.8576	10.6856	11.6636	11.5077	12.5996				1	1	1	3.6	3.6	3.6	58.951	0.00079745	33.035	6094400	1
O43866	O43866	CD5 antigen-like	CD5L	11.6706	11.5302	11.4634	11.289	11.7844	12.1796	10.9176	11.5118	11.2825	11.4702	11.08	11.1527	11.7343	11.1797	11.7197	11.5527	11.6639	11.4347	11.0601	11.0594	10.9697	11.9823	11.4877	10.7903	11.9871	12.5801	12.4473	10.7661	12.4091	11.8325	11.3893	11.2422				1	1	1	2	2	2	38.087	0.0098413	14.271	20740000	1
O43896	O43896	Kinesin-like protein KIF1C	KIF1C	11.1463	11.0544	10.6484	10.4453	11.8962	11.5791	10.9849	12.1676	11.9272	11.3329	11.183	11.2756	11.8283	11.9001	11.5444	11.5296	12.0413	10.8099	11.1284	11.276	11.6769	11.4803	12.072	11.5526	11.5961	11.7381	11.2344	12.0557	11.5651	11.7709	11.0776	11.7645				1	1	1	1.4	1.4	1.4	122.95	0	77.235	59093000	1
O43914	O43914	TYRO protein tyrosine kinase-binding protein	TYROBP	11.259	11.2902	12.3825	11.1285	11.5159	11.6053	11.2639	11.5498	11.7405	11.7535	11.5673	11.6654	11.4807	10.7432	11.861	10.5625	11.9257	11.0941	11.7537	11.7016	11.597	11.9251	11.7442	11.295	12.3577	12.4596	10.9424	10.5255	11.8267	11.7518	11.4067	11.1867				1	1	1	13.3	13.3	13.3	12.179	0	93.516	72428000	5
O43920	O43920	NADH dehydrogenase [ubiquinone] iron-sulfur protein 5	NDUFS5	11.0955	11.8882	11.4041	10.356	11.7616	11.8071	11.515	11.0599	11.7757	11.4509	12.4772	11.9883	11.055	11.0018	11.7069	10.8023	11.9215	11.8883	11.3169	11.9696	12.7721	11.0541	12.1873	11.9031	11.9365	11.2895	11.8282	12.2743	11.2108	11.881	11.6015	11.6903				1	1	1	11.3	11.3	11.3	12.517	0	22.689	272520000	5
O60216	O60216	Double-strand-break repair protein rad21 homolog	RAD21	12.1217	12.2151	11.4112	11.534	11.5986	11.8521	11.0154	11.0838	11.31	10.7149	11.3104	10.9925	11.544	11.5871	10.6631	10.6274	10.7667	11.3187	10.825	12.273	12.1688	11.5454	11.6183	11.7085	11.5802	11.8942	11.8009	11.2006	11.3384	11.7526	11.6856	11.07				2	2	2	5.5	5.5	5.5	71.689	0	17.206	19802000	2
O60218;C9JRZ8	O60218;C9JRZ8	Aldo-keto reductase family 1 member B10;Aldo-keto reductase family 1 member B15	AKR1B10;AKR1B15	11.5061	11.2429	10.982	11.2691	11.971	9.98046	11.7395	12.1984	11.1955	10.6443	11.9197	10.8841	12.2543	10.8383	11.5881	10.455	11.4429	11.5801	12.0729	10.198	11.9061	11.8433	11.3258	12.1275	11.5885	10.843	11.9068	10.3048	11.1898	10.7679	12.0827	11.4137				2	2	2	5.1	5.1	5.1	36.019	0.0011583	29.721	570310000	2
O60220	O60220	Mitochondrial import inner membrane translocase subunit Tim8 A	TIMM8A	10.9155	11.74	10.7706	11.387	11.2707	11.3155	12.0824	11.3832	11.1409	11.1887	11.3612	12.0245	10.7684	11.5964	11.2993	10.4685	11.7987	11.6927	11.6439	11.0988	11.8184	10.8229	11.9591	11.4039	11.7585	11.4388	12.3137	10.81	11.5371	11.8124	11.201	12.1829				3	3	3	28.9	28.9	28.9	10.998	0	14.073	630380000	13
O60234	O60234	Glia maturation factor gamma	GMFG	11.494	10.9821	11.7762	11.0067	12.0407	11.8486	11.2573	11.2391	11.4613	11.3333	12.1095	12.1337	11.7428	10.8441	10.9278	10.8469	11.0137	12.0488	12.2601	10.7989	11.7061	11.1452	12.91	11.0282	11.0732	11.1574	11.2365	10.358	11.9441	12.1289	11.5792	11.1146				6	5	5	47.9	41.5	41.5	16.801	0	53.622	458450000	18
O60237	O60237	Protein phosphatase 1 regulatory subunit 12B	PPP1R12B	14.7991	16.3639	15.8225	16.8974	15.0607	16.7505	15.2295	16.3867	15.7347	15.6639	15.9535	16.3387	15.9166	16.131	16.4491	16.1385	15.0887	16.3468	16.7735	16.9083	15.5076	16.4946	15.6074	16.2617	14.8268	15.9979	16.6227	17.3889	14.7092	15.8156	15.1076	16.9259				17	16	16	11.6	10.6	10.6	110.4	0	323.31	29004000000	150
O60245	O60245	Protocadherin-7	PCDH7	10.3539	12.0456	10.9988	11.1275	10.4426	11.7859	11.1406	10.9669	11.3884	10.9826	11.3161	11.0665	11.4733	12.0463	11.4607	11.3383	10.6225	11.9022	12.0708	11.7188	11.2678	11.799	12.3139	11.0839	11.8423	11.7064	11.2136	12.5265	12.1329	11.1072	11.9229	11.4095				2	2	2	2.9	2.9	2.9	116.07	0.0011202	26.256	66683000	2
O60262	O60262	Guanine nucleotide-binding protein G(I)/G(S)/G(O) subunit gamma-7	GNG7	11.5036	10.572	11.6984	11.2213	11.0681	10.3046	10.9965	11.3631	11.4743	10.7999	11.1582	10.909	11.3476	11.7925	10.987	10.201	12.3208	12.1735	11.4409	11.7124	11.6943	11.8732	11.6114	12.664	12.1053	10.6882	12.6268	12.1309	10.9934	12.0921	10.895	11.5182				3	3	3	48.5	48.5	48.5	75.217	0	68.529	409790000	7
O60313	O60313	Dynamin-like 120 kDa protein, mitochondrial;Dynamin-like 120 kDa protein, form S1	OPA1	11.6445	12.1728	11.0765	10.9374	11.7062	11.8572	10.5717	11.6648	11.3376	10.575	12.1558	10.7864	11.5975	11.8924	11.0891	10.9408	11.7397	11.6612	12.0777	11.3118	11.7979	11.1033	11.5438	11.8671	11.1384	11.0159	11.3175	11.385	11.6061	10.8612	11.5273	10.9259				1	1	1	1.1	1.1	1.1	111.63	0.0021436	22.891	70880000	4
O60341	O60341	Lysine-specific histone demethylase 1A	KDM1A	11.3332	11.8776	11.8373	11.3749	11.2262	11.5987	11.6762	12.1586	11.9404	10.5694	11.2284	10.4413	11.3833	11.8836	11.5335	11.395	11.8201	10.043	11.7373	12.2111	12.2647	11.7587	11.2913	12.036	11.9501	11.0381	11.2953	11.5655	11.8832	11.3041	10.4617	12.1525				2	2	2	6	6	6	92.902	0	10.057	23063000	2
O60356	O60356	Nuclear protein 1	NUPR1	11.2249	11.9012	11.7252	11.1297	11.4765	12.0326	10.8621	10.9055	11.688	11.2048	11.6167	10.8668	11.9951	11.5109	12.2055	10.8465	11.1098	10.9929	12.1404	11.2742	11.9623	11.3923	11.7178	11.2844	11.4529	12.1009	11.0549	11.8628	11.3467	11.1304	11.1925	11.237				1	1	1	19.5	19.5	19.5	88.727	0	26.297	159410000	9
O60437	O60437	Periplakin	PPL	10.3641	11.1035	11.2173	11.0471	12.1267	11.4053	12.1963	10.9886	11.5476	12.068	11.6184	11.5701	11.9517	11.2432	12.4581	11.9457	11.3413	11.3061	12.0745	11.2427	11.695	11.8067	11.9393	11.2782	12.0866	11.0896	11.3489	10.2149	11.6074	10.7836	11.5161	11.761				4	4	4	3.2	3.2	3.2	204.74	0	88.853	167420000	8
O60493	O60493	Sorting nexin-3	SNX3	16.1132	15.4118	15.4628	15.7502	15.4537	16.1471	14.9057	15.2366	15.2568	15.7786	15.1349	15.5094	15.4327	15.3751	15.9504	15.7247	15.0586	15.4562	15.0366	15.1762	15.7765	15.6332	16.0369	15.6999	15.1499	15.61	15.6356	15.5322	15.7482	15.6389	15.5026	15.4844				14	14	12	80.2	80.2	80.2	18.762	0	197.14	12948000000	109
O60499	O60499	Syntaxin-10	STX10	10.6865	11.9582	12.1255	10.5436	11.5584	12.1333	11.9367	11.369	11.088	12.2532	11.002	11.2676	10.8777	11.1574	11.4169	12.3465	11.0466	11.5901	11.2433	11.9148	12.3041	11.1956	12.1676	11.5172	11.8617	12.1137	11.5457	11.8097	11.0469	10.9213	11.3114	10.7728				3	3	3	12.9	12.9	12.9	28.114	0.00041135	36.955	103590000	4
O60504	O60504	Vinexin	SORBS3	10.5635	11.1558	10.5553	10.9016	11.9614	11.3542	11.0172	11.1033	11.9526	11.4315	11.2881	11.1884	12.1466	11.5882	11.9351	11.4304	11.746	10.9823	11.8273	11.8165	12.3047	11.343	11.2137	11.7154	11.1685	11.574	11.5815	11.7111	11.2469	11.3437	11.1285	11.2037				6	6	6	8.8	8.8	8.8	75.34	0	25.847	420550000	15
O60506	O60506	Heterogeneous nuclear ribonucleoprotein Q	SYNCRIP	14.519	14.3551	14.3735	13.8316	14.2956	14.3405	15.1165	15.4897	14.8208	14.6609	14.952	14.2837	15.058	14.5382	14.8662	14.6193	15.6919	14.2576	14.2598	14.3161	15.0887	14.4852	15.1576	14.3346	15.6595	14.3151	14.8254	14.057	15.3724	14.0796	14.7347	14.1272				25	25	16	42.5	42.5	30.7	69.602	0	141.46	6819800000	95
O60524	O60524	Nuclear export mediator factor NEMF	NEMF	11.9722	11.1037	11.6875	11.1515	12.0485	9.96594	10.9121	10.8197	12.2084	11.4403	11.213	11.9444	11.8828	11.4495	11.6235	11.2479	11.8377	11.8086	11.4727	11.3771	12.6152	11.309	11.8483	12.3054	12.5191	11.9254	11.3262	10.9861	12.2033	10.74	11.5778	11.2246				1	1	1	0.9	0.9	0.9	122.95	0.0011001	24.847	141140000	6
O60573	O60573	Eukaryotic translation initiation factor 4E type 2	EIF4E2	11.9823	12.5809	12.2408	12.1438	11.9332	11.9072	11.8308	11.2939	11.5718	11.3968	11.7025	11.1482	11.0772	11.1605	11.1926	11.8781	11.7619	12.2225	11.2231	11.9171	11.9992	11.2744	11.0358	11.7255	11.3358	10.8614	10.8252	10.8958	12.1093	10.4814	11.5062	11.6469				1	1	1	4.1	4.1	4.1	28.362	0.0037377	1.897	13615000	1
O60610	O60610	Protein diaphanous homolog 1	DIAPH1	10.8234	11.0551	11.334	11.1604	11.2876	11.2108	11.1642	11.3655	11.7458	11.6612	11.9877	11.3316	11.6141	10.9534	12.2343	11.293	11.7172	11.7978	12.2073	11.0694	11.6097	12.0916	10.6371	11.3837	10.7624	11.4631	11.9388	11.7491	11.2581	11.2969	11.7543	11.0798				3	3	3	2.8	2.8	2.8	141.35	0.00043346	44.833	240150000	10
O60664	O60664	Perilipin-3	PLIN3	15.6317	15.7389	15.9652	15.3569	16.9892	15.4966	15.3452	15.2239	15.8183	15.4086	15.6243	15.6191	16.1741	16.1858	15.8654	15.3635	16.0458	15.7427	15.7333	15.6578	15.9914	15.6706	15.821	15.5819	16.3452	15.8488	16.0525	15.5733	16.0198	15.5513	15.341	15.5079				25	25	25	58.5	58.5	58.5	47.074	0	323.31	13565000000	169
O60675	O60675	Transcription factor MafK	MAFK	11.2572	11.3084	11.0846	11.5792	12.1261	10.8806	11.0343	11.1434	11.2238	11.2588	12.3833	11.4448	11.8247	11.2509	11.6971	10.2143	11.4871	12.1166	11.2418	11.6023	11.5237	12.1447	12.4308	11.3635	11.9789	10.7428	11.2251	11.8106	12.2482	11.241	11.5148	11.8652				3	2	2	19.2	14.7	14.7	17.523	0.00041408	37.987	92760000	4
O60701	O60701	UDP-glucose 6-dehydrogenase	UGDH	11.12	11.9052	11.6558	11.3528	11.6463	12.1451	11.3004	11.6743	12.1023	11.4793	11.3296	11.1479	12.209	11.5999	11.4137	11.0569	11.1032	11.9564	11.1294	12.4852	12.2834	12.0633	12.1759	11.0043	11.4526	11.3417	11.0173	11.5621	11.6112	12.1266	12.0267	11.2973				8	8	8	19.4	19.4	19.4	55.023	0	33.362	642930000	20
O60716;Q9UQB3	O60716	Catenin delta-1	CTNND1	11.2657	11.0574	11.5341	11.6469	11.9421	11.6393	10.8366	10.7588	11.5612	11.6751	11.4415	11.6223	11.663	11.7002	11.6772	11.3649	12.0411	9.98444	11.9662	11.2272	12.1968	10.5419	11.957	11.0546	11.8973	11.2757	11.8783	11.9771	11.733	11.6572	11.917	10.6568				15	15	14	16.3	16.3	15.6	108.17	0	42.47	1041000000	27
O60749	O60749	Sorting nexin-2	SNX2	14.0406	14.1158	14.1927	13.4804	14.0715	13.7655	13.548	13.7182	13.8396	13.9089	14.1343	13.7125	13.796	14.1388	13.7953	13.8638	13.937	14.1317	13.7179	13.664	13.9623	14.0492	13.8803	13.8902	14.208	13.8064	14.3055	13.675	14.1385	13.5236	13.8817	13.6007				13	13	11	25.6	25.6	21.6	58.47	0	46.866	1271300000	35
O60763;REV__P09471	O60763	General vesicular transport factor p115	USO1	11.3487	12.2289	11.8553	11.0681	11.8237	10.7178	12.0716	11.3194	11.7563	11.936	11.4805	11.2271	11.571	12.1737	11.8635	12.5446	11.6632	11.2194	11.3619	10.9717	12.1399	11.5384	11.5691	11.417	11.4757	11.8217	12.1414	12.5826	11.8609	12.3146	11.3969	12.2933				5	5	5	6.4	6.4	6.4	107.89	0	11.383	405300000	9
O60783	O60783	28S ribosomal protein S14, mitochondrial	MRPS14	11.0046	11.4818	11.7465	10.3954	11.7006	11.616	11.8418	11.4489	11.6242	11.6698	11.2978	10.4139	11.7575	10.1521	12.0264	11.0706	10.8412	12.1202	11.6286	11.4708	11.9442	11.1561	12.6058	11.6092	12.0537	11.2431	11.0474	11.5186	11.2715	11.4407	12.23	12.1565				1	1	1	11.7	11.7	11.7	15.139	0	13.416	262180000	6
O60784	O60784	Target of Myb protein 1	TOM1	11.7509	11.0739	11.7125	11.8555	11.4419	10.7311	12.3036	11.6851	11.647	11.5401	11.8037	11.624	11.482	11.4689	11.6087	11.6548	11.327	11.5599	11.8843	11.0504	11.6728	10.9628	11.5622	12.4894	12.0512	11.6366	11.7789	10.8363	11.7722	11.8432	12.1287	11.602				4	4	4	12.4	12.4	12.4	53.818	0	77.539	110690000	4
O60828	O60828	Polyglutamine-binding protein 1	PQBP1	14.8657	14.6823	14.6537	14.37	14.969	14.1173	14.8117	14.1776	14.3633	15.0971	14.6868	14.2741	14.1238	14.79	14.527	14.5943	14.7232	14.3081	15.0697	14.7238	14.8469	15.0081	14.6354	14.3563	15.1203	14.4727	14.5152	15.0599	14.911	14.4208	14.4998	14.6445				11	11	11	44.2	44.2	44.2	30.472	0	71.492	4406600000	59
O60832	O60832	H/ACA ribonucleoprotein complex subunit 4	DKC1	10.975	11.5165	11.3293	11.4163	12.3096	11.2292	11.3362	11.3793	11.4862	11.4898	11.5875	11.4686	12.1182	9.74984	12.5678	11.084	11.2346	11.4088	12.1569	11.4458	12.2183	11.1959	11.3632	11.5937	12.0206	11.3284	12.1003	11.6037	11.2816	11.7656	11.5775	11.6617				5	5	5	11.9	11.9	11.9	57.673	0	14.739	525970000	12
O60841	O60841	Eukaryotic translation initiation factor 5B	EIF5B	10.8858	10.7007	11.1929	11.6753	11.3453	11.8749	11.9771	11.7154	11.6165	10.7787	11.8308	11.2428	11.229	11.3733	11.4604	11.2864	11.731	11.3458	11.4315	10.8716	11.3061	11.3298	11.4217	11.0863	10.7182	11.4024	11.4171	11.4456	11.5581	11.4393	11.6215	11.3279				5	5	5	4.1	4.1	4.1	138.83	0	11.29	207200000	7
O60869	O60869	Endothelial differentiation-related factor 1	EDF1	17.9563	17.0135	17.2557	16.1972	16.9867	16.325	16.7474	16.5486	17.0976	16.9597	17.2792	16.6474	16.964	16.8233	16.9032	16.4675	17	16.6517	17.5027	17.099	16.8267	17.1757	17.195	17.0265	17.0462	16.7119	16.8155	17.3626	17.4627	16.7455	17.1575	17.0816				22	22	22	85.1	85.1	85.1	16.368	0	320.61	54092000000	178
O60884	O60884	DnaJ homolog subfamily A member 2	DNAJA2	11.0921	11.9133	12.0907	11.0054	11.9876	10.3434	11.6741	12.3506	12.112	11.6052	11.5134	11.3468	11.6734	10.4133	12.339	12.0022	11.1031	11.2918	11.5125	12.0563	11.1896	11.5487	11.2785	12.1394	11.1423	11.6015	12.4474	10.9932	12.3189	11.5089	12.0478	11.2763				2	2	2	3.4	3.4	3.4	45.745	0.0089514	14.634	364320000	4
O60885;Q58F21	O60885	Bromodomain-containing protein 4	BRD4	11.3535	11.7667	12.1672	10.6263	11.7808	9.54938	12.0837	10.3709	10.8605	11.1565	11.9834	11.4689	11.6845	11.4648	11.446	11.5309	11.8233	10.588	11.3452	11.2581	11.4798	10.7896	11.5394	11.6064	11.3887	11.806	11.8003	11.1739	11.9468	11.7005	11.1845	11.767				9	9	6	6.8	6.8	4.9	152.22	0	15.85	286780000	18
O60888	O60888	Protein CutA	CUTA	14.7043	13.6924	13.7093	13.6225	14.1131	13.8116	13.8155	13.2157	13.7929	13.8757	13.3278	13.5504	14.0104	13.9623	14.2008	13.7871	13.6892	13.8101	13.6333	13.7289	13.7596	13.5359	13.4823	13.7749	13.7374	13.6959	13.6944	13.8835	13.7168	13.8017	13.1964	13.6951				4	4	4	23.5	23.5	23.5	19.116	0	104.25	1976500000	79
O60925	O60925	Prefoldin subunit 1	PFDN1	15.2169	14.8983	15.0831	14.2662	14.5501	14.3031	14.5812	14.247	14.4291	14.8313	14.3297	14.3472	14.4246	14.618	14.8891	14.5709	14.3508	14.3405	14.3363	14.2456	14.1693	14.1662	14.3355	14.1903	14.5348	14.1257	14.5586	14.1469	14.3842	14.4301	14.1364	14.4071				10	10	10	50.8	50.8	50.8	14.21	0	20.653	2663300000	49
O60927	O60927	Protein phosphatase 1 regulatory subunit 11	PPP1R11	11.2653	11.6879	11.4298	12.2588	12.1235	11.2209	11.4805	10.6998	11.9978	10.6251	11.2443	11.1534	11.1101	11.8315	11.648	10.588	12.1112	11.6228	11.8938	10.7225	11.4095	11.2186	11.7917	11.535	10.8731	11.5755	12.0977	11.1054	12.2427	11.9995	12.1044	11.1428				2	2	2	40.5	40.5	40.5	13.952	0	233.85	885940000	32
O60934	O60934	Nibrin	NBN	11.4266	11.7375	11.625	11.0224	11.3865	10.7346	10.8259	11.3317	11.8988	10.4338	11.5393	11.355	11.8501	11.5597	11.7813	10.4316	11.7887	10.8646	11.1424	11.224	12.0772	11.4951	11.8546	11.613	10.7784	11.7556	12.0562	12.0316	12.6293	10.9774	11.6707	11.0473				2	2	2	2.5	2.5	2.5	84.958	0.0065381	16.256	32072000	2
O60936	O60936	Nucleolar protein 3	NOL3	11.3222	10.9224	11.432	11.1347	11.0473	11.4238	10.8694	10.9273	10.3213	11.2497	11.1766	10.6975	11.3012	10.9765	10.8267	10.5314	11.951	11.6841	10.7467	11.5628	11.6586	11.3368	11.1431	11.7857	12.0265	11.5809	11.6839	11.9826	12.7709	10.2431	10.7586	11.4629				1	1	1	9.1	9.1	9.1	22.629	0.00078431	31.195	9828700	1
O60941;Q9Y4J8	O60941;Q9Y4J8	Dystrobrevin beta;Dystrobrevin alpha	DTNB;DTNA	10.989	11.8665	11.1116	10.6232	11.0731	11.7705	11.6835	9.87389	11.7956	11.7396	12.0419	11.103	12.2594	11.9248	11.9383	11.2386	11.7007	11.401	11.7105	12.2256	12.1622	11.8342	12.0156	11.8803	11.7705	11.7141	11.4395	12.5751	11.1825	11.5124	11.5059	11.0791				1	1	1	1.9	1.9	1.9	71.355	0.0011565	29.536	20011000	2
O75083	O75083	WD repeat-containing protein 1	WDR1	14.2728	14.1832	14.3312	14.3389	14.3717	14.4567	14.4946	14.8922	14.7003	14.4457	14.5948	14.4542	14.586	14.1012	14.7404	14.6417	14.8085	14.738	14.2597	14.118	14.2435	14.5044	14.673	14.4504	14.65	14.3188	14.2531	14.5928	13.8694	14.7124	15.1331	14.5489				14	14	14	20.1	20.1	20.1	66.193	0	43.413	2318000000	39
O75122	O75122	CLIP-associating protein 2	CLASP2	11.211	11.774	11.0405	11.6336	11.8523	11.2346	11.4688	11.5554	10.858	11.3006	11.4248	11.252	11.842	10.7656	11.8975	11.9072	10.7651	11.9526	11.4097	11.4511	10.9062	11.7448	11.5467	10.3675	11.8182	11.0445	11.0906	10.8042	11.4389	10.9733	11.6617	11.3249				1	1	1	1.4	1.4	1.4	141.13	0.0046358	17.371	26867000	1
O75151	O75151	Lysine-specific demethylase PHF2	PHF2	10.7001	12.1465	12.1486	11.1565	12.8347	11.8833	11.1461	11.1282	11.2639	11.9539	12.0835	10.9963	11.3258	12.1301	12.0705	11.1079	10.8776	12.3393	12.2901	11.1235	11.405	11.1495	11.6232	10.6765	10.3998	11.7003	11.8531	10.5741	11.1373	11.3658	11.119	11.762				2	2	2	2	2	2	120.77	0.00041736	39.065	115880000	5
O75167	O75167	Phosphatase and actin regulator 2	PHACTR2	12.1692	11.0316	12.6933	10.7546	11.5852	10.7226	11.9747	10.5113	11.3774	12.1379	11.6289	11.431	10.7559	10.5923	12.1831	11.9644	12.3267	11.2326	11.3351	11.6105	12.4642	11.4431	11.5956	11.5076	11.736	11.3926	12.3003	12.0801	11.2952	11.1999	11.3367	11.8714				2	2	2	4.1	4.1	4.1	69.699	0	39.499	132690000	4
O75175	O75175	CCR4-NOT transcription complex subunit 3	CNOT3	11.9528	12.3443	11.6742	11.3325	11.4508	12.2592	11.5787	11.0749	11.5819	11.2126	11.1118	10.9096	12.5859	10.7768	11.6283	10.7535	10.5662	11.3227	11.2638	11.255	11.6198	11.7984	11.3744	11.7968	11.6095	10.7262	11.7782	10.85	11.8041	11.3808	10.3807	11.1775				5	5	5	6.4	6.4	6.4	81.871	0	93.804	472080000	17
O75182	O75182	Paired amphipathic helix protein Sin3b	SIN3B	11.3353	11.0646	12.3349	11.8115	10.5607	10.6172	11.6969	10.8658	11.9548	10.7672	11.6318	11.4286	11.7846	11.2371	11.5136	11.4875	12.1464	11.7769	11.42	11.1143	11.5074	12.1765	11.8572	10.9982	10.9644	11.9621	11.5008	11.0362	11.4318	11.7721	11.0915	11.0926				1	1	1	1.5	1.5	1.5	133.06	0.00041459	38.114	3417100	1
O75190;Q8WWF6	O75190	DnaJ homolog subfamily B member 6	DNAJB6	11.1854	11.4026	10.6171	11.2645	11.1528	10.8339	11.4463	11.1358	11.3242	11.479	10.8743	11.372	11.4619	11.0934	11.2817	11.1804	11.9271	10.6829	11.8262	11.189	11.4582	11.036	11.6689	13.0491	11.4343	11.2503	10.4204	11.7178	11.6357	11.4847	11.5479	11.2414				5	4	4	17.2	14.1	14.1	36.087	0	13.104	481770000	16
O75208	O75208	Ubiquinone biosynthesis protein COQ9, mitochondrial	COQ9	10.7471	11.6498	10.9412	11.1491	11.0467	10.0629	11.3877	11.6771	11.2765	11.1879	11.2752	11.1477	10.9158	10.7072	11.8093	11.446	11.9295	11.1018	11.0452	11.5113	11.8227	11.4195	11.6837	11.9814	11.6593	10.7427	11.4387	11.3972	11.7274	10.9688	11.3743	11.2596				2	2	2	3.1	3.1	3.1	35.509	0.00078864	31.773	102470000	4
O75223	O75223	Gamma-glutamylcyclotransferase	GGCT	11.2716	11.2573	11.2859	10.9561	12.0406	10.8441	11.5439	11.3146	11.9334	11.2819	11.4356	11.1718	11.579	11.3505	11.6754	10.4995	11.5344	12.6361	11.2978	11.9495	11.6371	10.9323	11.3136	11.8052	12.0371	11.9802	12.3836	12.283	11.0151	10.6895	11.2782	11.4923				3	3	3	12.8	12.8	12.8	21.007	0.00082102	36.779	33166000	3
O75312	O75312	Zinc finger protein ZPR1	ZPR1	11.7907	11.0827	11.5889	11.9043	11.8146	10.7124	11.4362	12.2514	11.8553	11.8208	11.8578	11.1721	11.9541	10.5722	11.6819	11.7382	11.1569	11.8932	11.046	12.0945	11.6482	12.4941	11.5775	10.8463	12.521	11.6822	11.278	11.8453	12.2013	11.3947	11.014	11.9655				2	2	2	5.2	5.2	5.2	50.925	0.00044984	51.673	36654000	3
O75323	O75323	Protein NipSnap homolog 2	GBAS	10.9667	11.5241	11.6046	11.3648	10.8065	11.6255	11.4278	12.0605	11.1917	11.5741	11.5812	10.9295	12.2056	10.6851	11.6493	11.2981	11.6018	10.8336	12.0586	11.0627	11.946	11.4603	11.3819	11.7315	11.059	11.3509	12.5973	12.0437	11.4352	11.6557	11.393	11.9088				9	9	8	23.8	23.8	21.3	33.742	0	16.817	1058100000	21
O75340	O75340	Programmed cell death protein 6	PDCD6	11.3154	11.6466	11.1681	11.2187	12.2416	10.6559	10.8709	11.2792	11.9635	11.2111	11.7285	11.7311	11.2951	10.6704	11.1385	11.3043	11.4927	10.8579	12.4069	11.1799	11.6365	11.2763	11.6384	10.8375	11.3611	10.9741	12.0071	10.5703	11.378	12.0485	11.5704	10.9224				9	9	9	52.4	52.4	52.4	21.868	0	164.1	1958100000	39
O75347	O75347	Tubulin-specific chaperone A	TBCA	15.8521	15.9299	16.0965	15	15.9214	15.2289	15.7637	15.2038	15.6461	15.2269	15.7633	15.265	15.5473	15.7164	15.9566	15.2346	15.7156	15.3361	15.6005	15.6282	15.5969	15.2688	15.6734	15.5409	15.8623	15.2576	15.6291	15.4343	15.5823	15.584	15.4701	15.5578				15	15	15	85.2	85.2	85.2	12.855	0	83.39	14041000000	138
O75348	O75348	V-type proton ATPase subunit G 1	ATP6V1G1	11.5645	11.7447	11.8603	11.4151	11.4507	10.2526	11.77	11.0828	12.2408	11.1812	12.5781	11.3326	11.9908	11.3493	12.0434	11.043	11.8704	11.4671	11.9144	11.5684	11.9947	11.7624	11.96	11.6555	12.0049	12.127	12.2327	11.7288	11.9826	11.4486	11.8013	11.6555				9	9	7	62.7	62.7	49.2	13.757	0	320.63	4964300000	44
O75351;Q6PIW4	O75351	Vacuolar protein sorting-associated protein 4B	VPS4B	11.0043	11.3123	10.8467	10.3379	11.1959	11.7584	11.6171	10.7368	11.6386	11.5847	11.8028	11.4233	11.1406	11.6004	11.6008	10.666	12.0567	12.3425	12.2283	11.6908	12.7407	11.9654	11.4412	11.6116	12.0223	11.9194	12.3131	10.3227	11.437	11.8837	10.9759	11.5135				9	9	6	20.5	20.5	14.2	49.301	0	14.233	617470000	17
O75367	O75367	Core histone macro-H2A.1	H2AFY	11.6121	11.797	11.348	11.4059	10.7468	11.0855	11.6622	10.8355	12.1307	12.1513	11.8954	11.0151	12.53	10.4371	11.6385	10.1416	11.781	11.4179	11.6592	10.6552	11.6661	11.9827	11.4117	11.9391	12.5211	12.1074	11.1982	12.4944	11.524	11.1594	10.8072	10.7601				10	10	8	30.9	30.9	23.9	39.617	0	260.65	5974300000	71
O75368	O75368	SH3 domain-binding glutamic acid-rich-like protein	SH3BGRL	14.232	15.729	15.0915	16.4968	15.0266	16.3596	15.1589	16.2354	15.6293	15.3444	15.4581	16.0772	15.6614	15.4567	15.7041	15.5561	14.8217	15.8094	15.5207	15.703	15.1993	15.5127	15.2996	15.4873	15.3224	15.2759	15.7649	15.5142	15.3605	15.3544	15.0779	15.6368				18	18	18	91.2	91.2	91.2	12.774	0	323.31	23958000000	177
O75369	O75369	Filamin-B	FLNB	10.6075	11.474	12.5547	11.0612	11.869	11.3281	11.3382	11.6067	11.8644	12.166	11.313	12.3082	11.6971	11.5108	11.4328	10.8726	11.33	11.639	11.7294	10.8066	12.1177	12.5086	10.446	11.8356	11.5215	11.6652	11.9251	11.0042	10.6746	12.3766	12.8602	12.1139				23	11	11	9.7	5.8	5.8	278.16	0	29.783	255030000	15
O75379	O75379	Vesicle-associated membrane protein 4	VAMP4	11.8698	12.2015	10.8755	10.0226	12.3168	11.3596	11.5331	12.115	11.5094	11.7651	11.716	11.628	12.2304	11.9721	11.6463	10.0779	11.9957	11.0859	11.947	11.1402	11.2068	11.5888	11.0416	11.1618	11.9797	10.2316	12.0689	11.5776	11.8612	9.62789	11.5288	11.9363				1	1	1	7.1	7.1	7.1	16.397	0.0046481	17.477	1933600000	7
O75380	O75380	NADH dehydrogenase [ubiquinone] iron-sulfur protein 6, mitochondrial	NDUFS6	11.9303	10.7471	11.0603	10.7035	11.436	11.3807	11.5279	11.451	11.3935	11.0301	10.7194	10.8837	11.9966	11.1813	11.8856	10.8853	11.7547	10.3867	11.1038	12.0406	12.3694	12.3926	11.2559	11.6702	11.397	12.7512	11.3733	11.4365	11.9389	11.6307	10.3042	12.8839				5	5	5	45.2	45.2	45.2	13.711	0	101.1	941890000	18
O75381	O75381	Peroxisomal membrane protein PEX14	PEX14	10.7791	11.3073	11.4457	11.6909	11.581	11.7573	11.3386	11.4317	11.705	11.1348	12.0944	11.1377	11.3858	10.6414	11.9866	11.3317	11.9562	11.5579	11.9553	11.3897	11.4893	12.2128	11.8679	10.6315	12.0393	11.5178	10.6726	11.1737	11.6974	11.791	12.147	11.8142				7	7	7	30.2	30.2	30.2	41.236	0	96.904	578620000	28
O75390	O75390	Citrate synthase, mitochondrial	CS	12.7187	12.9636	13.1755	12.4666	13.1261	12.9076	13.4361	13.2933	13.1424	12.8562	14.1313	12.5209	12.911	12.9209	13.1548	12.6749	13.7112	12.6497	12.5372	12.8541	13.0519	13.1469	13.0555	12.7239	12.6722	12.9289	13.3527	13.0241	13.0756	13.7118	13.1748	12.4681				11	11	11	23.6	23.6	23.6	51.712	0	101.61	1207100000	42
O75391	O75391	Sperm-associated antigen 7	SPAG7	10.5165	11.1015	11.9387	11.5589	11.5355	12.0533	11.038	11.5083	11.9201	11.5709	11.7925	10.1093	11.8053	11.0927	12.1875	12.0501	11.769	11.3838	11.316	11.5001	11.5425	12.1668	11.2201	11.4974	11.5992	11.4185	11.3485	11.6153	12.1463	10.5451	11.8164	11.2456				6	6	6	33.5	33.5	33.5	26.034	0	38.451	394000000	19
O75396	O75396	Vesicle-trafficking protein SEC22b	SEC22B	10.1683	11.6758	11.3936	11.1557	11.3956	11.406	11.9001	11.3236	11.4824	10.9807	11.9284	11.2713	11.4823	10.6339	11.0645	10.3698	12.8907	10.8768	10.9392	11.2618	10.9995	12.0648	11.002	10.6278	12.0826	11.6473	11.3712	11.7413	11.2343	11.0889	11.8279	11.0163				7	7	7	33	33	33	24.593	0	28.405	481100000	16
O75400	O75400	Pre-mRNA-processing factor 40 homolog A	PRPF40A	11.2018	11.4261	11.98	10.7719	11.3174	10.7818	11.3554	12.0874	12.0207	11.0139	10.5584	10.6982	11.0821	12.1749	11.0405	11.1788	11.6631	11.9331	11.6041	11.3531	11.9877	10.8524	12.6193	11.0156	12.0297	10.8186	11.5803	10.9321	11.3364	11.6697	11.2232	11.2698				3	3	3	2.7	2.7	2.7	108.8	0	65.721	636490000	13
O75436	O75436	Vacuolar protein sorting-associated protein 26A	VPS26A	11.6559	11.2548	11.6494	11.0029	11.5491	11.2606	11.6878	11.3952	10.9478	10.7309	11.206	10.901	11.5574	11.7855	11.2678	10.748	11.4079	11.0498	12.4169	11.3645	11.1599	12.2184	11.7017	11.7025	11.944	10.5846	12.7352	11.5853	12.233	11.7321	12.5426	10.9375				1	1	1	4.6	4.6	4.6	38.169	0	13.259	54489000	3
O75438	O75438	NADH dehydrogenase [ubiquinone] 1 beta subcomplex subunit 1	NDUFB1	13.1529	13.1513	13.2369	12.7754	13.207	12.7507	12.9357	12.7816	12.5396	12.5194	14.4986	12.4255	13.0168	12.5696	12.9403	12.4686	12.6425	12.9311	13.1646	13.0558	13.0802	12.7482	12.9135	13.2469	13.0607	12.9272	12.6468	13.0236	13.5609	12.6852	12.7181	12.869				1	1	1	19	19	19	69.611	0	21.397	1134400000	13
O75475	O75475	PC4 and SFRS1-interacting protein	PSIP1	13.9341	14.7791	14.5537	14.4019	14.2779	13.6598	14.1245	14.6826	14.3562	13.9721	14.6505	14.4495	14.0333	14.2569	14.9109	14.2188	13.9202	14.2138	14.7837	14.9484	14.3799	14.6739	14.6254	14.571	14.5465	14.516	14.3464	14.7535	14.2044	14.4145	14.5028	14.892				24	22	22	39.2	37.4	37.4	60.103	0	88.293	8476700000	97
O75489	O75489	NADH dehydrogenase [ubiquinone] iron-sulfur protein 3, mitochondrial	NDUFS3	11.4091	11.2898	11.485	11.2087	11.1659	11.776	11.5912	11.6995	11.1156	10.8319	11.6851	10.8956	12.2455	10.8567	12.1802	11.1757	12.0665	12.5435	11.7423	11.9654	12.2672	11.7252	11.0535	11.2176	12.1509	11.975	11.9745	11.8072	11.7073	10.6292	11.9631	11.8702				3	3	3	12.5	12.5	12.5	30.241	0	56.171	171780000	11
O75494;Q8WXF0	O75494	Serine/arginine-rich splicing factor 10	SRSF10	11.5894	11.4726	12.3942	11.0588	11.9589	12.0936	12.4263	11.8908	11.358	11.6255	11.697	10.9618	11.8799	11.1982	12.036	11.2682	12.1382	11.2372	12.179	11.7911	11.8502	11.7508	11.1885	11.0797	12.2796	11.6261	11.3099	11.6833	12.9626	11.7404	11.1967	11.4485				7	7	7	24.8	24.8	24.8	31.3	0	26.856	1302500000	20
O75503	O75503	Ceroid-lipofuscinosis neuronal protein 5	CLN5	11.7919	11.3997	11.9628	10.6504	11.2781	11.5392	12.2037	11.8414	11.5443	11.0977	11.6556	12.0482	10.7851	11.0741	10.6933	12.0954	10.3585	11.013	11.7782	11.582	11.4991	10.96	10.97	11.3141	11.6621	11.8045	11.3404	10.9008	11.298	12.0714	11.8532	11.8343				2	2	2	5	5	5	41.496	0.0011095	25.392	30356000	4
O75525;Q9H6N6;Q9UBC1	O75525	KH domain-containing, RNA-binding, signal transduction-associated protein 3	KHDRBS3	10.9494	11.1304	11.7379	10.7554	12.0843	11.3982	11.1414	11.2084	11.1382	10.8362	11.6979	10.7204	11.3753	11.6918	10.3522	11.7569	11.7529	11.584	12.1124	11.1508	11.3207	10.9918	11.8961	11.3104	12.5261	11.502	11.3226	11.2621	10.5838	10.1407	12.4139	10.7656				8	5	5	17.9	13	13	38.799	0	70.164	367020000	11
O75530	O75530	Polycomb protein EED	EED	12.116	12.1126	12.2563	10.7036	11.6896	11.2133	11.3952	11.3628	12.4647	11.6628	10.3641	11.0176	10.7487	11.0823	11.794	10.8726	11.7215	11.1371	11.3479	12.4443	12.2609	11.5769	11.1333	11.9415	11.8633	10.9164	11.3334	11.5579	12.3047	11.5016	11.3508	11.312				1	1	1	3.4	3.4	3.4	50.197	0.0011338	27.415	38916000	2
O75531	O75531	Barrier-to-autointegration factor;Barrier-to-autointegration factor, N-terminally processed	BANF1	10.6712	11.9785	11.7973	11.6493	11.8137	11.6412	11.1955	11.4827	12.0915	10.3119	12.0856	10.9202	12.2528	11.5271	11.0753	10.7847	11.9322	12.1095	11.8558	11.774	11.5345	11.1393	12.5585	12.1235	11.8685	11.1553	12.0898	10.8264	10.9428	11.0526	11.3692	10.3657				10	10	10	77.5	77.5	77.5	10.058	0	269.28	6751400000	65
O75533	O75533	Splicing factor 3B subunit 1	SF3B1	12.4783	11.7038	11.4942	11.9657	11.8583	11.547	11.9264	11.9043	11.7247	11.6629	11.603	10.7919	11.0492	11.221	10.7312	11.9976	11.8322	12.1115	12.2791	10.5571	12.016	10.3579	11.9056	11.4445	12.0361	11.4157	11.4029	11.5006	11.8921	11.4134	11.017	11.8066				20	20	20	19	19	19	145.83	0	114.99	3903400000	57
O75556	O75556	Mammaglobin-B	SCGB2A1	11.4742	11.7075	11.4543	10.8601	10.8508	10.9876	11.0909	11.7059	11.0463	11.0249	12.5246	12.2564	12.0726	11.6111	10.6013	11.1492	10.7386	11.5315	11.4668	12.1355	11.5578	11.2593	11.6944	11.5347	11.2467	10.9368	10.872	11.1594	11.6324	11.1031	11.5867	11.3539				2	2	2	21.1	21.1	21.1	10.884	0.00045086	52.095	138840000	6
O75569	O75569	Interferon-inducible double-stranded RNA-dependent protein kinase activator A	PRKRA	11.2928	11.786	10.7863	10.5405	12.2392	10.8902	11.4087	11.4251	11.6948	11.9523	11.7473	11.3636	11.6597	10.9204	11.6926	11.1469	11.749	11.9917	10.7422	11.5439	11.4088	11.916	11.4736	11.6635	12.1301	10.3458	11.7101	11.1229	11.8047	12.3608	11.2232	11.9942				3	3	3	8.6	8.6	8.6	34.404	0.0011368	27.642	136990000	6
O75594	O75594	Peptidoglycan recognition protein 1	PGLYRP1	11.492	11.6261	12.0553	11.2655	11.8388	11.6106	10.767	11.5866	11.9717	11.2576	11.4486	10.1579	12.1398	12.0218	11.2924	10.6718	11.3834	11.4183	11.1721	11.6931	11.7902	11.1623	11.9521	11.9766	11.4012	12.0294	12.0115	11.1658	11.5964	11.4433	11.8792	11.8328				2	2	2	12.2	12.2	12.2	21.731	0.00041477	38.126	87867000	2
O75604	O75604	Ubiquitin carboxyl-terminal hydrolase 2	USP2	11.4344	10.8131	12.3239	10.6756	11.8361	11.4061	11.8902	11.4888	11.1189	11.7862	11.8783	10.9331	11.4766	11.9506	11.6764	10.5094	11.3132	11.1982	11.7189	11.7051	11.3914	11.7007	11.4337	11.3876	11.9123	11.9053	11.7685	11.9948	11.228	10.9495	11.6907	11.1251				1	1	1	2.3	2.3	2.3	68.071	0.0024196	20.275	57945000	1
O75607	O75607	Nucleoplasmin-3	NPM3	10.8252	11.8862	11.4988	11.5794	12.014	10.8287	12.0385	10.4697	12.0778	11.0146	12.1512	11.3314	11.4928	11.0911	11.7301	11.2806	12.2556	11.1414	11.4574	12.5162	11.8685	11.742	12.1821	11.4323	11.7106	11.0071	11.7934	11.2491	11.6848	10.9946	10.3541	11.3595				1	1	1	9	9	9	19.343	0	323.31	294010000	2
O75608	O75608	Acyl-protein thioesterase 1	LYPLA1	10.7517	11.6741	11.2106	11.1436	11.3927	10.5564	11.404	11.2615	12.2495	11.2607	12.1745	10.8054	11.4664	12.0388	11.276	11.3444	11.5719	12.152	11.6128	10.8954	12.3	10.8364	12.132	11.302	12.0418	10.7806	11.7425	10.8712	12.4226	11.9998	11.7763	11.8542				4	4	4	18.3	18.3	18.3	24.669	0	81.043	656010000	19
O75610	O75610	Left-right determination factor 1	LEFTY1	11.1501	12.1442	11.4699	10.8441	11.566	11.6085	11.5151	10.1321	11.2016	12.081	11.1639	11.4458	11.84	11.8414	11.6108	11.0071	11.72	11.7381	12.1201	10.9748	11.6793	11.1575	11.6728	11.3908	11.5801	11.1172	11.2798	11.3723	12.1823	11.5126	10.9849	11.0782				6	2	2	19.7	8.2	8.2	40.88	0.00080972	34.937	37779000	2
O75628	O75628	GTP-binding protein REM 1	REM1	11.1954	11.3446	11.4714	10.5855	11.5187	11.9134	11.5439	10.7868	11.9187	10.4796	11.7511	10.6451	10.8972	10.9648	11.3646	11.989	12.2009	12.3488	11.8792	11.5337	11.6737	11.1109	12.1992	11.3258	12.409	12.3755	11.2747	11.4694	11.5536	11.8611	10.9935	10.9952				1	1	1	4.4	4.4	4.4	32.947	0.0021906	2.435	0	1
O75643	O75643	U5 small nuclear ribonucleoprotein 200 kDa helicase	SNRNP200	11.1276	11.602	12.0815	10.8619	11.2645	10.629	12.0836	11.8092	11.3022	11.3752	11.3178	11.3891	11.9554	11.361	11.8555	11.4399	11.92	10.3214	11.5938	11.6724	10.9788	12.3845	10.8774	12.0714	11.3175	11.3281	10.6693	12.3759	12.7077	11.5623	11.7857	11.1901				7	7	7	3.5	3.5	3.5	244.5	0	14.2	733790000	15
O75695	O75695	Protein XRP2	RP2	12.0081	11.7208	11.2939	11.1903	12.2001	10.3722	11.545	12.2014	11.6279	11.5172	11.4411	10.7508	12.3383	11.4856	11.9886	11.0976	12.3786	12.5301	11.7478	11.0713	11.795	11.5345	10.6283	11.5636	11.9871	11.943	10.7085	11.6346	11.0355	11.9714	11.8441	12.1967				1	1	1	2.3	2.3	2.3	39.641	0.0083682	1.509	13674000	1
O75781;Q8IXS6	O75781	Paralemmin-1	PALM	14.641	15.3424	15.2741	15.5496	14.6599	14.9099	14.3245	15.5049	14.5675	15.3481	14.9954	15.603	14.5457	15.6895	14.8093	14.8283	14.3746	15.3113	15.0438	15.1448	14.8337	15.1363	14.6734	14.9401	14.3815	15.2982	14.927	15.1995	14.2932	15.1431	14.4795	15.1352				20	20	20	47.8	47.8	47.8	42.075	0	207.44	5529100000	77
O75792	O75792	Ribonuclease H2 subunit A	RNASEH2A	12.1943	11.3667	11.3303	11.5809	11.7962	11.5597	11.659	11.2873	10.3175	11.4638	11.9684	11.2988	11.9816	11.2639	11.0561	10.6054	11.7864	11.9955	11.6028	11.9934	12.1183	11.9793	11.7951	11.5407	11.5967	12.1179	10.7929	11.8694	12.2746	10.6628	11.0157	12.3965				2	2	2	7	7	7	33.395	0.00042337	41.329	28072000	3
O75817	O75817	Ribonuclease P protein subunit p20	POP7	12.6896	11.545	10.9792	11.1352	11.7291	11.8037	11.2159	11.4013	11.9216	12.0983	11.5048	11.07	10.8894	12.0293	11.6845	11.415	11.6622	12.0053	11.9706	11.2912	11.4443	10.6816	11.2763	10.9056	11.969	11.1159	10.721	11.2043	12.0402	11.4774	11.2985	10.7267				1	1	1	10.7	10.7	10.7	15.651	0	89.466	83516000	10
O75821	O75821	Eukaryotic translation initiation factor 3 subunit G	EIF3G	11.1755	11.8617	12.7185	12.009	10.4039	12.1203	11.4915	11.3446	11.8422	11.6126	11.6187	10.97	11.5849	11.3746	12.2946	11.6475	11.6789	11.8283	11.0523	11.3066	10.4183	11.8198	11.3923	12.0108	13.1443	11.1798	11.5552	11.8839	11.6775	11.5952	12.2199	11.6936				11	11	11	34.4	34.4	34.4	35.611	0	18.607	1311000000	23
O75822	O75822	Eukaryotic translation initiation factor 3 subunit J	EIF3J	11.5296	10.6818	11.5669	11.0165	11.9241	10.3169	11.063	11.4797	11.5681	12.3712	10.6608	11.1233	11.7094	10.7892	11.2563	10.6425	10.4475	12.0782	11.8786	11.5234	11.1606	12.018	11.8192	11.1243	12.0418	11.3195	11.6985	11.3759	11.2817	11.0435	12.0156	12.2338				9	9	9	36.8	36.8	36.8	29.062	0	49.654	339210000	20
O75828	O75828	Carbonyl reductase [NADPH] 3	CBR3	11.3767	11.4735	11.3335	12.5798	11.7517	10.5759	11.2385	12.1505	11.4364	11.1827	10.9262	11.1948	11.5206	10.8146	11.7489	10.9809	11.574	11.6449	11.876	10.1614	10.8668	11.2094	11.7703	11.8479	10.9933	11.3866	11.4822	12.3272	11.7614	11.4621	11.2435	11.0472				8	5	5	30	17	17	30.85	0	7.758	2168800000	10
O75832	O75832	26S proteasome non-ATPase regulatory subunit 10	PSMD10	11.6831	11.7589	11.2774	10.4223	11.588	11.4615	11.6933	11.439	11.7911	11.1944	11.0544	10.8721	11.3976	11.4992	11.4897	11.6471	10.8587	11.9923	12.2939	11.965	12.3652	10.699	11.8185	11.9729	11.7626	10.9384	11.2051	10.7368	11.9255	10.9181	12.1245	11.4506				2	2	2	4	4	4	24.428	0.0024561	21.394	81718000	3
O75874	O75874	Isocitrate dehydrogenase [NADP] cytoplasmic	IDH1	14.9797	14.9736	15.0704	14.4903	15.7353	14.6179	15.9744	14.75	15.6985	14.7507	15.6695	14.6986	15.2603	15.1815	15.5256	14.6585	16.0446	14.4599	14.0575	14.2282	16.0842	14.4964	15.8932	14.1971	16.5492	14.9102	15.2249	14.5229	14.8627	14.6156	15.1831	14.5765				23	23	22	48.1	48.1	45.9	46.659	0	128.4	4697000000	88
O75880	O75880	Protein SCO1 homolog, mitochondrial	SCO1	11.7959	11.3499	11.5855	10.8669	11.6868	11.5969	10.8069	10.4184	10.7371	11.9014	10.8031	11.2584	12.4346	10.5856	11.017	11.7969	12.1493	10.5228	11.2232	11.6092	11.8073	11.3656	11.479	10.4907	11.4243	10.94	12.1043	11.3914	11.1573	11.4256	12.0778	12.0023				2	2	2	8	8	8	33.814	0.0004268	42.576	245110000	8
O75896	O75896	Tumor suppressor candidate 2	TUSC2	10.28	11.1686	11.3202	10.9826	11.7482	10.7787	11.2637	11.6798	11.7715	11.4869	11.1992	11.0711	11.8851	11.8255	11.6129	10.8018	11.7722	11.0252	11.4015	11.5952	12.8464	11.1534	11.6255	11.4031	11.7261	11.5675	11.1827	11.706	12.2368	12.6216	11.0517	11.366				3	3	3	40.9	40.9	40.9	12.074	0	81.977	154430000	7
O75900	O75900	Matrix metalloproteinase-23;Matrix metalloproteinase-23, soluble form	MMP23A	12.1212	12.1639	10.98	9.73132	11.6425	11.0863	11.5287	11.3966	11.3597	11.4335	11.8066	11.3279	11.6191	11.3666	11.0859	10.4682	11.0511	11.4242	11.7354	11.7259	11.4406	10.7141	11.2138	11.5762	11.4027	11.0216	11.9663	10.9367	12.5233	11.6281	11.3006	11.7307				1	1	1	2.8	2.8	2.8	43.934	0.0086705	14.911	38598000	2
O75915	O75915	PRA1 family protein 3	ARL6IP5	11.3476	11.8607	11.8344	10.2717	11.1851	10.3113	11.1424	11.8108	10.9716	11.9222	11.0631	11.9846	12.0017	12.3906	11.8018	11.0691	11.4204	11.7798	11.9811	11.5386	11.6946	11.8379	11.2031	10.9385	11.8835	11.4539	11.5315	11.8131	11.2537	10.5619	11.7043	11.1193				2	2	2	8.5	8.5	8.5	21.614	0.0011062	25.229	39679000	4
O75920	O75920	Small EDRK-rich factor 1	SERF1A	11.3822	10.691	11.1498	11.0569	11.943	12.6963	11.5554	11.2605	11.0463	11.0877	10.2943	12.3504	11.8194	11.0632	11.1368	10.545	11.6914	11.5989	11.7873	11.5097	11.4139	12.2576	11.5016	11.8983	11.5214	11.9666	11.7914	11.1739	11.0375	11.8844	11.5887	11.0368				2	2	2	10	10	10	12.349	0	71.303	117280000	3
O75934	O75934	Pre-mRNA-splicing factor SPF27	BCAS2	11.7707	11.1617	11.4978	11.4931	10.7658	10.1477	11.7552	11.1443	11.8009	11.5931	11.3038	10.6586	11.1181	11.5622	11.6195	10.9621	11.1491	11.8408	11.5407	12.0466	12.1898	11.8466	11.825	11.9215	11.1049	11.5793	11.926	11.4288	11.3916	11.7575	11.1072	11.4522				8	8	7	42.7	42.7	30.2	26.131	0	26.442	286230000	17
O75935	O75935	Dynactin subunit 3	DCTN3	11.0278	11.5193	11.4894	12.1929	12.2016	11.5118	11.4616	11.3647	11.2037	12.3211	12.2808	12.4382	11.3285	10.9592	11.8953	10.9837	12.0055	12.5453	10.9542	11.9409	11.9532	11.9336	12.146	11.702	11.346	10.8681	12.3295	11.2409	12.3262	12.0132	11.3722	11.6306				2	2	2	8.6	8.6	8.6	21.119	0.0011078	25.289	121910000	4
O75937	O75937	DnaJ homolog subfamily C member 8	DNAJC8	15.7446	16.5809	16.7389	16.5654	16.6805	15.981	16.0312	16.2103	16.706	15.6503	16.576	16.4806	16.6791	16.0676	16.3094	15.725	16.1732	16.0991	16.7434	16.6207	16.5113	16.6305	16.4406	16.2052	16.3759	16.314	16.2786	17.1921	16.6077	15.8369	16.0777	16.3976				21	21	21	60.5	60.5	60.5	29.841	0	145.52	16751000000	129
O75940	O75940	Survival of motor neuron-related-splicing factor 30	SMNDC1	10.708	10.9228	11.1499	10.5224	12.042	11.2141	11.4085	11.3852	11.9545	11.2753	11.1549	11.9462	11.6561	10.9875	11.686	10.5936	11.425	12.1325	10.7207	11.8204	11.0258	11.6344	11.4084	11.3843	11.9547	11.6193	12.4714	11.3355	12.2528	10.5254	11.008	11.1933				3	3	3	14.3	14.3	14.3	26.711	0	9.604	591420000	14
O75947	O75947	ATP synthase subunit d, mitochondrial	ATP5H	11.2043	11.4617	11.6832	11.5076	10.7265	11.5904	11.4115	10.83	11.859	10.8898	11.1334	11.1756	11.6358	10.7916	10.8021	10.8694	11.0762	11.6849	11.7798	11.5621	10.8275	11.7444	11.4057	11.8964	12.5287	12.1514	11.7354	11.1357	12.2363	11.5566	11.4395	12.0251				9	9	9	50.9	50.9	50.9	18.491	0	210.83	1888700000	22
O75964	O75964	ATP synthase subunit g, mitochondrial	ATP5L	11.2499	12.1308	10.913	11.5194	11.9933	11.7038	11.4791	11.7944	11.6766	11.2974	10.8192	10.6223	10.6716	10.9959	11.0612	10.7327	11.1494	11.9905	11.2545	11.4554	11.9175	11.2799	12.2187	11.7049	12.2716	10.4713	11.4683	11.2892	11.9846	11.5552	11.5384	10.9597				3	3	3	30.1	30.1	30.1	11.428	0	55.502	196410000	7
O75976	O75976	Carboxypeptidase D	CPD	11.508	11.6787	11.6245	11.2888	11.3716	11.3416	11.0827	10.9904	11.2681	12.3443	11.6866	12.1917	11.9606	11.1602	12.1771	11.1896	12.2184	11.838	11.9589	10.2202	12.4241	11.6164	10.461	11.2393	10.9296	11.6943	12.283	11.0544	11.5484	11.5598	11.1546	11.5036				1	1	1	0.8	0.8	0.8	152.93	0.0021723	23.654	27057000	1
O75995	O75995	SAM and SH3 domain-containing protein 3	SASH3	10.6995	11.2814	12.043	11.423	11.697	10.2708	12.0841	10.6891	11.9742	11.8054	11.8491	11.068	12.2378	11.635	12.2491	11.9399	11.4247	10.4441	11.2711	11.041	10.868	11.7719	11.4258	10.3163	12.0141	11.9498	9.94437	12.0498	11.1224	11.9319	11.2701	10.9405				2	2	2	5	5	5	41.595	0.00081367	3.58	74300000	3
O76003	O76003	Glutaredoxin-3	GLRX3	11.1799	11.4597	12.407	11.4311	10.9307	11.4544	10.6908	11.0903	12.1162	11.2783	11.0207	10.1889	11.9917	11.3608	11.0644	11.4912	11.8737	11.7279	11.6451	11.6894	11.535	11.9057	11.7498	11.4205	11.521	11.9939	11.5942	11.0672	11.5048	11.1299	10.988	10.9666				1	1	1	7.8	7.8	7.8	37.432	0	130.96	92595000	4
O76021	O76021	Ribosomal L1 domain-containing protein 1	RSL1D1	11.7625	11.904	12.485	11.3919	11.1735	10.9172	11.6172	11.8904	11.1878	11.7624	12.3011	11.7159	11.2651	10.8973	11.0685	10.5108	11.511	12.1265	11.8788	11.2413	11.6498	12.5312	12.1362	11.6352	12.027	11.6058	11.5457	12.1124	11.796	11.4792	11.4944	11.2278				5	5	5	14.3	14.3	14.3	54.972	0	26.763	551400000	12
O76024	O76024	Wolframin	WFS1	11.517	12.3199	11.4734	12.0018	11.308	11.7097	11.5845	12.3506	11.1913	11.0141	11.8305	11.6879	12.3768	11.6441	11.3521	11.6	11.6033	10.9576	11.7409	10.9881	12.5427	11.8082	10.6677	11.2695	11.9222	11.1755	12.1088	11.5811	12.0278	11.4335	11.4036	10.5741				7	7	7	8.4	8.4	8.4	100.29	0	29.509	802940000	16
O76070	O76070	Gamma-synuclein	SNCG	11.1137	12.5997	12.4263	13.8077	11.9333	12.7192	11.4378	12.813	11.7141	11.362	11.4304	10.4741	11.5994	12.253	10.8197	11.7824	11.0389	12.4097	13.1282	13.7466	11.6931	12.6711	11.3832	12.8045	12.0144	13.0471	11.8784	13.4055	11.6216	12.5372	11.6316	12.6678				13	13	11	90.6	90.6	81.9	13.331	0	79.819	2281000000	50
O76094	O76094	Signal recognition particle subunit SRP72	SRP72	10.9601	11.7714	11.6791	11.4973	11.4746	10.6833	11.536	11.6068	11.0813	11.7895	11.601	11.0166	11.0652	10.8512	11.3182	11.5352	10.7042	11.1951	11.1786	11.4757	12.187	11.2711	11.6686	11.8415	12.1735	10.0705	11.2016	11.2023	11.5636	11.8735	11.8259	11.6795				4	4	4	8	8	8	74.605	0	16.374	416620000	8
O94760	O94760	N(G),N(G)-dimethylarginine dimethylaminohydrolase 1	DDAH1	13.8215	14.1464	14.6154	13.6618	15.0014	13.561	14.8345	13.7228	14.6555	13.5067	15.1548	13.5195	14.8762	13.5576	14.3119	13.4404	14.3031	13.8298	13.5697	13.5786	14.3376	13.6513	14.743	13.4393	14.4551	13.5108	14.3351	14.0092	14.3861	13.6526	13.9499	13.8582				14	13	13	50.5	50.5	50.5	31.121	0	295.19	5407700000	47
O94776	O94776	Metastasis-associated protein MTA2	MTA2	11.012	11.2627	11.2753	10.3385	11.0249	11.4129	10.9194	11.1965	12.4217	11.2732	11.626	11.3601	11.2207	11.594	10.9203	10.7134	11.6925	11.8283	11.6799	10.3987	10.3721	10.9931	11.5984	11.6551	11.0395	11.7533	11.2775	11.8836	12.1957	12.2285	12.5387	11.3969				3	3	3	3.6	3.6	3.6	75.022	0.0011472	28.651	90722000	6
O94788	O94788	Retinal dehydrogenase 2	ALDH1A2	11.264	11.449	11.8455	11.2172	11.6714	11.224	12.8749	11.8852	10.7533	11.5138	12.0373	11.0749	12.0386	11.2267	12.0979	10.8776	11.0102	11.5489	11.6504	10.6786	11.0883	12.3187	11.2825	11.8376	12.2349	11.0799	11.8238	12.0039	12.2547	11.5703	11.0687	11.082				2	1	1	4.4	2.9	2.9	56.723	0	9.181	6051600	1
O94811	O94811	Tubulin polymerization-promoting protein	TPPP	11.2216	12.01	11.8685	10.7921	11.8312	11.2394	12.1333	11.7112	11.5539	11.4008	11.8021	10.0679	10.846	11.3365	11.9644	11.3461	11.8841	11.538	11.6405	12.1029	11.6856	11.3583	11.533	11.378	12.0388	13.0036	11.0477	11.3009	10.9686	10.8878	11.3879	12.0465				7	7	7	39.7	39.7	39.7	23.693	0	15.02	541690000	13
O94826	O94826	Mitochondrial import receptor subunit TOM70	TOMM70A	11.4044	11.2501	10.9391	11.3	11.8916	10.1389	11.7618	10.9666	12.4983	12.216	12.0256	10.3905	11.1762	11.6465	11.0315	11.386	11.7665	12.3629	11.4949	11.6432	11.6182	11.8827	11.9046	11.5151	12.3417	10.5369	11.7223	12.202	11.5939	11.1407	11.9016	11.3347				3	3	3	8.9	8.9	8.9	67.454	0	38.637	148770000	5
O94875	O94875	Sorbin and SH3 domain-containing protein 2	SORBS2	15.2016	15.1177	14.783	15.5631	14.6175	15.0844	15.4841	15.1788	14.9778	15.1107	14.9881	15.4078	14.7128	15.5452	14.7192	15.4656	14.1614	15.2869	15.8761	15.908	14.9237	15.3449	14.4124	15.7226	15.3584	15.4222	14.8529	15.8051	14.7077	15.0449	14.7946	15.764				21	21	21	18.9	18.9	18.9	124.11	0	83.421	3496200000	77
O94903	O94903	Proline synthase co-transcribed bacterial homolog protein	PROSC	11.0989	11.6736	11.8185	11.0279	12.247	10.6295	11.7557	10.9672	11.2384	11.6748	11.7259	9.76427	11.102	11.4483	11.119	11.0942	12.4273	9.9523	11.8587	11.3352	10.8063	11.8909	12.1296	10.9124	11.5627	11.056	11.6607	11.1601	11.5117	10.4846	10.8819	11.1506				4	4	4	12.7	12.7	12.7	30.344	0.00045351	53.074	333110000	5
O94906	O94906	Pre-mRNA-processing factor 6	PRPF6	10.8214	11.8874	11.1008	10.8267	11.0329	11.9482	11.5218	12.2449	11.6896	11.3389	11.3561	11.6239	12.1485	10.9803	11.5082	10.1334	11.4632	10.9067	10.9157	11.8339	11.6172	11.115	11.4634	11.5034	12.1501	10.6815	11.8734	11.0981	12.5273	11.6666	10.9075	12.0163				4	4	4	4	4	4	106.92	0	97.916	252490000	11
O94919	O94919	Endonuclease domain-containing 1 protein	ENDOD1	12.0599	12.0137	12.4335	10.8147	11.8982	10.6766	11.4776	11.3173	11.2017	10.3981	11.3221	10.4628	11.011	9.88187	11.9976	11.9388	11.535	10.7618	11.4504	11.8031	11.0618	12.4258	11.8022	11.4572	11.2271	11.1336	11.4186	11.1816	10.763	11.023	11.8671	10.9654				5	5	5	11.4	11.4	11.4	55.016	0.00045641	53.695	219890000	5
O94973	O94973	AP-2 complex subunit alpha-2	AP2A2	11.6031	11.2154	11.1491	11.1856	11.3248	10.4698	10.6456	11.4227	11.278	12.1359	10.7644	11.0753	12.0833	11.955	11.3376	10.1502	11.5416	11.6148	10.5884	11.8424	11.1943	11.91	11.0883	11.3321	12.5481	10.9831	11.7317	11.9661	10.7692	10.6141	12.7113	11.3303				1	1	1	1.9	1.9	1.9	103.96	0	17.195	0	1
O94979	O94979	Protein transport protein Sec31A	SEC31A	14.5196	13.4946	13.5122	12.6751	13.1943	12.9073	13.618	12.8096	13.6396	13.2072	13.6385	13.363	13.675	13.3397	13.4277	12.964	14.0922	13.1343	12.8978	13.2088	13.36	12.9285	13.5409	13.0725	13.9628	12.7551	13.1451	13.036	13.8734	12.9835	13.7674	12.7962				6	6	6	3.6	3.6	3.6	133.01	0	11.937	579440000	16
O94986	O94986	Centrosomal protein of 152 kDa	CEP152	10.3615	11.2017	11.7545	11.1538	11.411	11.3074	11.0421	12.0881	11.9858	11.0899	11.5459	10.9373	10.9521	11.1312	11.638	11.2843	11.2992	11.7317	12.6171	12.1983	11.3543	11.6658	11.4609	11.7952	11.4177	12.3911	11.6849	10.7928	11.6384	11.6197	10.9343	11.2294				2	2	2	1	1	1	195.62	0.0014647	24.673	104840000	4
O94992;Q96MH2	O94992	Protein HEXIM1	HEXIM1	11.6241	11.5447	11.6286	10.9803	11.3914	12.3706	11.4853	10.6911	11.8285	11.5108	10.7233	11.3573	11.9584	11.3691	11.7051	10.7885	11.598	11.8186	12.0201	11.9851	11.4907	11.1437	12.48	11.5278	11.2884	12.2604	12.0099	11.4652	12.5504	11.592	11.8159	11.7426				5	5	5	15.3	15.3	15.3	40.623	0	51.267	810070000	7
O95049	O95049	Tight junction protein ZO-3	TJP3	11.1779	11.8136	10.6268	12.0645	11.6515	10.9852	10.9173	11.6699	12.0076	11.2517	11.6784	10.9631	11.4136	11.4444	11.1952	10.9495	11.0898	11.6251	11.7943	11.3338	12.074	10.5136	11.6416	11.5494	12.0899	11.4406	11.6765	11.3041	10.5595	11.2359	11.8299	11.2903				4	4	4	4.8	4.8	4.8	101.4	0	61.825	96337000	5
O95081	O95081	Arf-GAP domain and FG repeat-containing protein 2	AGFG2	10.667	11.7564	12.2659	10.897	10.8896	11.231	11.1703	12.1813	11.8668	11.0217	11.473	11.4229	11.9487	12.0581	12.1667	11.6724	10.8984	11.1369	11.4628	10.9872	12.1863	11.5961	11.8216	10.9821	11.2408	10.8954	12.0283	11.2629	11.3077	11.9185	10.4103	11.4535				1	1	1	3.7	3.7	3.7	48.962	0	11.869	26783000	1
O95104	O95104	Splicing factor, arginine/serine-rich 15	SCAF4	10.9423	11.4392	10.7195	10.684	11.2607	11.8306	11.6043	11.0647	11.2091	11.5236	10.4479	11.0966	11.7848	11.1146	11.6681	10.8111	10.9808	11.7948	11.9967	11.2265	11.941	11.3337	11.2122	11.6907	11.8512	10.9734	12.3436	10.8166	11.6565	11.434	11.3079	11.5118				6	6	6	8	8	8	125.87	0	155.4	1875300000	23
O95139	O95139	NADH dehydrogenase [ubiquinone] 1 beta subcomplex subunit 6	NDUFB6	12.5941	12.7752	12.8733	12.0338	12.3899	11.8474	12.0427	11.9676	12.3393	11.0974	13.8006	12.1765	11.6746	11.8638	12.5404	11.8416	12.4891	12.1526	12.2831	12.2095	12.581	12.4979	12.6488	12.3315	12.7084	12.6076	12.2482	12.1396	12.3565	12.0355	12.5691	12.2414				5	5	5	27.3	27.3	27.3	15.489	0	63.177	818190000	14
O95159	O95159	Zinc finger protein-like 1	ZFPL1	11.1176	11.1456	11.2822	10.8894	10.292	11.7306	11.8081	12.0367	11.5334	11.304	11.2806	11.2129	10.9806	11.3822	12.0127	11.6683	11.7564	11.4262	11.5142	10.2706	12.4685	11.7199	11.9006	11.6487	11.9463	11.4074	10.9719	10.818	12.1783	11.2473	12.0187	11.474				1	1	1	5.8	5.8	5.8	34.114	0.00079808	33.141	354590000	2
O95168	O95168	NADH dehydrogenase [ubiquinone] 1 beta subcomplex subunit 4	NDUFB4	11.4544	12.1476	11.004	10.8661	12.2516	11.3447	11.7212	11.4876	11.6197	11.5217	11.2266	11.7196	11.8697	11.6529	11.6549	10.1851	11.0428	10.7022	10.8854	10.6297	12.076	11.1922	11.9895	11.5772	11.4598	11.1597	12.2437	11.0874	12.0863	11.8186	11.4983	11.4764				5	5	5	48.1	48.1	48.1	15.208	0	77.6	2523300000	41
O95171	O95171	Sciellin	SCEL	11.4837	11.3309	11.6516	11.6457	11.9095	12.1119	11.5208	10.4786	11.5762	12.1808	11.6973	11.3085	12.1376	10.7644	12.0359	10.7519	12.2972	11.2824	10.9354	11.0638	11.7063	11.9904	11.4902	11.7116	12.26	11.4302	11.6588	11.647	11.7704	11.4447	11.8093	10.738				1	1	1	1.5	1.5	1.5	77.551	0.003406	19.153	3983000	1
O95182	O95182	NADH dehydrogenase [ubiquinone] 1 alpha subcomplex subunit 7	NDUFA7	14.5477	14.3029	14.1073	13.9017	14.451	14.2013	13.8361	14.3884	14.3066	13.8776	15.3662	14.132	14.0627	14.036	14.1948	13.6526	14.4876	14.0765	14.1819	14.0179	14.4107	14.2161	14.6541	14.2625	14.3759	14.3654	14.1631	14.3818	14.2859	14.0531	14.0989	14.3273				11	11	11	74.3	74.3	74.3	12.551	0	54.875	3327900000	38
O95183	O95183	Vesicle-associated membrane protein 5	VAMP5	12.284	11.3559	12.0203	10.9079	12.1198	10.832	11.8871	11.2133	11.6411	11.3591	12.1636	10.8769	11.1356	10.4587	11.5204	10.9763	11.8917	11.8473	11.565	12.0023	11.4845	10.665	12.1257	11.3063	11.3619	11.0563	11.1575	11.7131	12.147	11.1584	12.0867	11.3852				3	3	3	28.4	28.4	28.4	12.805	0	64.746	997400000	7
O95202	O95202	LETM1 and EF-hand domain-containing protein 1, mitochondrial	LETM1	11.4971	10.7321	11.1562	11.2401	11.9068	11.6523	11.9596	12.3198	11.6518	12.5455	11.8998	12.66	11.6753	11.7159	12.1768	11.1679	12.1975	11.6261	12.5312	11.4318	11.6719	10.7546	11.7386	11.1289	12.4016	11.6027	10.2931	11.442	11.8572	11.015	10.8298	11.2476				3	3	3	5.4	5.4	5.4	83.353	0	74.699	73477000	6
O95218	O95218	Zinc finger Ran-binding domain-containing protein 2	ZRANB2	10.7801	11.9525	12.2421	11.5307	11.4092	11.9238	11.1889	11.3862	11.0483	11.2044	11.9193	10.7747	11.7828	10.731	11.1666	11.8174	10.6315	11.6465	11.5474	11.4713	10.9274	11.4095	11.8526	12.3529	12.2375	11.0946	10.8905	11.1444	11.5857	11.1676	12.5241	11.7741				2	2	2	7.6	7.6	7.6	37.404	0.00044228	48.561	323040000	6
O95219	O95219	Sorting nexin-4	SNX4	12.0798	11.4078	11.8069	11.2222	12.4445	11.4329	11.1847	11.6105	11.0955	11.0249	11.5514	11.0145	11.453	10.3519	12.1159	10.929	11.3854	11.7149	12.0531	11.7704	11.4328	12.1006	12.0597	11.7888	11.5306	11.4999	10.9777	11.7019	11.4132	11.5345	11.5772	11.9533				1	1	1	5.1	5.1	5.1	51.908	0	83.706	6029600	2
O95232	O95232	Luc7-like protein 3	LUC7L3	10.9124	11.609	11.998	10.8825	11.3118	10.9017	11.7789	12.1741	11.0941	11.2727	12.0257	11.9898	11.5197	10.1856	11.4893	10.9266	11.7264	11.5889	11.6304	11.0952	10.576	11.6377	11.6836	10.9602	12.3817	12.3467	12.302	11.9219	12.0251	10.7116	10.8278	11.9411				6	6	6	11.1	11.1	11.1	51.466	0	29.31	976470000	20
O95249	O95249	Golgi SNAP receptor complex member 1	GOSR1	11.6831	11.9964	11.3383	10.4634	13.0634	10.5842	10.9592	10.7551	11.5223	11.2917	11.3732	11.3367	11.1136	11.4558	12.6066	11.1642	11.7512	10.6974	11.7363	11.347	10.8321	11.6849	11.2192	11.9363	11.3439	11.6602	11.459	11.9502	11.5769	11.8791	11.701	11.6697				2	2	2	5.2	5.2	5.2	28.612	0.00080548	33.963	10089000	2
O95251	O95251	Histone acetyltransferase KAT7	KAT7	11.2596	11.9203	12.6253	11.2518	11.6371	11.8985	11.0803	11.0904	11.0408	11.6439	11.032	10.6025	11.2709	11.8772	11.0133	11.3278	11.9869	11.2115	10.8679	11.6513	11.5751	12.3712	11.8742	11.4793	10.8886	11.3743	11.4505	10.82	11.8701	11.3234	11.1595	11.2806				1	1	1	1.8	1.8	1.8	70.642	0.002736	19.525	84967000	3
O95292	O95292	Vesicle-associated membrane protein-associated protein B/C	VAPB	11.2823	10.7602	11.3527	10.7527	11.2844	10.9014	11.9257	11.1285	10.8307	10.5436	11.2887	11.034	11.7618	11.3449	11.0346	10.8404	11.2536	11.2123	11.1893	11.7294	12.1742	11.0537	11.0773	12.1109	11.3202	10.9187	11.7946	11.8555	11.4235	11.1425	10.273	11.6677				9	8	7	30	25.1	24.3	27.228	0	95.392	525490000	11
O95295	O95295	SNARE-associated protein Snapin	SNAPIN	11.2574	11.8657	11.7305	12.0269	11.2819	11.9944	11.6948	12.8242	5.97728	11.1125	6.64386	14.3108	14.2529	6.18982	11.0178	6.30378	11.1843	11.8788	12.6684	11.9697	11.0901	12.5796	11.7964	12.2662	11.7198	12.5396	11.6724	12.06	11.733	12.4635	11.4681	12.1264				5	5	5	48.5	48.5	48.5	14.874	0	248.44	1180400000	24
O95297	O95297	Myelin protein zero-like protein 1	MPZL1	10.6305	11.7946	10.5718	11.2448	10.7237	11.2112	10.7145	11.4208	12.0269	11.2757	11.5017	10.6186	12.0391	10.2124	12.8286	10.9693	11.8946	11.3712	11.6235	11.0503	11.3347	11.5078	11.8361	11.632	12.0751	12.0739	11.293	11.0536	11.9789	11.2542	11.4653	12.1482				2	2	2	8.9	8.9	8.9	29.082	0.00117	3.067	138540000	4
O95302;Q75LS8	O95302;Q75LS8	Peptidyl-prolyl cis-trans isomerase FKBP9;Putative FK506-binding protein 9-like protein	FKBP9;FKBP9P1	11.4129	11.3529	11.9194	11.3295	11.5715	11.4813	11.0023	11.5141	11.3975	9.90749	11.9622	11.4418	10.9043	11.0501	11.7258	10.743	11.6547	11.3562	11.2773	11.5778	12.4627	12.6682	11.3142	11.3268	12.1745	12.0999	11.9178	11.1868	11.3892	11.1528	11.8581	11.8777				2	2	2	3.7	3.7	3.7	63.083	0.00042717	42.671	103570000	2
O95336	O95336	6-phosphogluconolactonase	PGLS	10.7907	11.8694	11.385	11.1836	10.4823	12.3999	11.6295	11.5535	11.8193	11.8021	11.2208	11.6744	11.0331	11.1951	11.7521	10.5212	11.6897	10.8847	11.1336	11.1949	13.0024	11.76	11.9523	11.2769	11.2613	11.8125	12.368	12.1969	11.8376	11.0445	10.3659	11.2193				9	9	9	53.9	53.9	53.9	27.547	0	202.25	3607000000	57
O95372	O95372	Acyl-protein thioesterase 2	LYPLA2	11.2141	11.7951	10.8359	11.8323	11.1292	10.1583	10.9106	11.486	12.0218	11.1542	11.1966	11.3393	10.9656	11.146	11.4032	11.0469	11.8968	11.8207	11.0253	11.5602	11.7688	11.1443	11.2084	11.3355	11.4516	11.238	11.8212	12.2802	12.1107	11.5883	11.8905	11.3867				2	2	2	6.9	6.9	6.9	24.737	0.0011009	24.918	212490000	3
O95373	O95373	Importin-7	IPO7	11.6369	11.918	11.0004	11.7817	11.9894	11.1059	11.8552	12.1015	11.2503	11.3857	12.211	10.2844	11.902	11.2292	11.3946	11.1659	11.4142	11.3949	11.7099	11.0234	11.7508	11.616	12.0221	11.337	12.0815	11.0866	11.4315	11.5812	11.9397	11.1861	11.2045	11.5103				2	2	2	1.3	1.3	1.3	119.52	0.0011186	26.154	80579000	3
O95379	O95379	Tumor necrosis factor alpha-induced protein 8	TNFAIP8	10.9284	12.2845	11.5179	10.9571	11.8042	10.4689	11.3905	11.2761	11.0558	11.6839	11.4881	10.6357	11.7997	11.3503	12.0245	10.7378	10.7391	11.0545	11.4289	11.3771	11.8575	11.2733	11.2335	11.7843	12.5822	10.9707	11.4553	11.2422	11.3094	11.8043	10.8761	12.3814				3	3	3	17.7	17.7	17.7	23.003	0	29.044	69649000	3
O95394	O95394	Phosphoacetylglucosamine mutase	PGM3	11.1593	11.8514	11.5706	11.4742	12.1116	10.789	11.5506	11.1994	11.732	11.0244	10.4916	10.9998	11.369	11.5184	11.3392	10.7596	11.5883	11.4192	10.8866	11.2779	12.036	11.3856	11.7185	11.0345	12.1953	11.3351	11.3463	12.2433	11.6795	12.6955	11.7206	11.487				3	3	3	7.2	7.2	7.2	59.851	0	56.126	138500000	3
O95399	O95399	Urotensin-2	UTS2	10.9871	12.307	11.124	11.2814	11.3173	11.5631	11.7337	11.8762	11.5175	11.0478	11.1363	10.8713	12.6271	12.7741	11.4492	10.5866	11.189	11.7608	11.7639	11.4459	13.0589	11.7523	11.5518	11.1835	10.9496	10.8369	11.9996	11.1034	11.9286	11.4569	11.3405	10.9071				1	1	1	6.5	6.5	6.5	14.295	0.0080775	15.323	3925500000	10
O95400	O95400	CD2 antigen cytoplasmic tail-binding protein 2	CD2BP2	11.3323	12.2985	10.9667	10.8621	11.0455	11.4681	11.4918	10.6462	11.1586	11.1263	11.6379	11.3072	11.1901	11.6544	11.8289	11.3232	10.8778	11.3515	10.807	10.8539	11.3199	11.6574	11.3678	11.7615	11.8853	11.1908	11.8603	10.5717	11.7274	11.4326	11.5319	10.9824				6	6	6	18.8	18.8	18.8	37.646	0	14.081	662480000	10
O95425	O95425	Supervillin	SVIL	11.7755	11.4499	12.1996	11.116	11.6903	11.1567	12.2724	9.95964	10.5949	11.1725	11.7119	11.7651	11.5567	10.9514	11.3889	11.3432	12.1097	11.1909	11.919	12.2882	10.8372	12.243	11.5832	11.6848	11.7178	11.3996	11.9129	11.9436	11.5941	11.3497	10.6645	11.1929				8	8	8	5.2	5.2	5.2	247.74	0	40.997	192700000	13
O95433	O95433	Activator of 90 kDa heat shock protein ATPase homolog 1	AHSA1	12.1275	11.9358	11.2991	10.8901	10.651	11.3926	11.5522	12.0017	11.0381	11.58	11.7831	11.8835	10.8636	10.8435	11.7522	11.4764	11.1596	11.3348	11.8902	11.2642	12.4831	10.4234	11.3457	11.2902	11.7422	11.5247	10.8958	10.9885	11.8171	11.8904	12.7156	12.0444				4	4	4	10.4	10.4	10.4	38.274	0	13.466	528000000	9
O95445	O95445	Apolipoprotein M	APOM	12.2878	11.4452	11.1029	11.1089	11.5773	11.0356	10.9084	11.5669	11.6189	10.8929	12.4747	10.898	11.7693	11.8007	11.946	11.632	11.8391	11.5475	12.0603	11.6626	11.8935	12.7711	11.0974	11.5823	10.9583	12.0105	11.8617	11.9193	12.5158	11.9434	10.2428	10.9428				3	3	3	12.8	12.8	12.8	21.253	0.0011103	25.433	227940000	4
O95487	O95487	Protein transport protein Sec24B	SEC24B	11.3359	11.8388	11.1739	11.8291	11.8196	11.5889	10.63	11.2554	11.1689	11.9031	11.1278	11.2023	11.5352	11.328	11.798	10.9922	11.1112	11.5625	10.6953	11.3407	12.6598	12.138	11.9398	11.0035	12.1812	11.0543	11.9143	11.5782	11.1351	12.2051	11.7747	11.07				1	1	1	1.1	1.1	1.1	137.42	0	91.347	10390000	2
O95571	O95571	Persulfide dioxygenase ETHE1, mitochondrial	ETHE1	11.7689	11.4679	11.833	10.7538	11.1872	10.8552	12.0224	11.6072	11.8487	11.655	11.1215	10.4527	11.1372	11.7643	12.0728	11.2196	11.1582	11.5326	11.8879	10.7112	11.6221	12.2026	12.0657	11.2481	12.3445	11.5917	11.8318	11.6841	11.3826	11.5379	12.1956	11.3002				2	2	2	10.2	10.2	10.2	27.873	0	58.865	203160000	13
O95670	O95670	V-type proton ATPase subunit G 2	ATP6V1G2	11.5222	10.8761	11.7493	11.1547	12.1016	11.3469	10.7909	11.4821	12.0506	11.2405	11.2961	10.8907	12.0887	10.3923	12.357	11.0636	11.7084	11.6149	10.0987	11.9188	11.4124	11.439	12.2144	11.6054	11.8885	11.7714	11.6789	12.0252	11.3417	11.8813	11.4676	11.1716				4	2	2	30.5	16.9	16.9	13.604	0.00217	2.358	45060000	2
O95721	O95721	Synaptosomal-associated protein 29	SNAP29	13.3625	13.0654	13.2802	12.9341	13.1884	12.6325	13.0084	12.6209	13.2403	12.6573	13.4544	13.1821	13.0933	12.9091	13.0224	12.4157	13.1408	12.8773	13.1989	13.0512	12.8576	13.1662	12.7638	12.7669	12.9155	12.8098	13.1777	12.9796	13.109	12.5534	12.7665	13.0715				13	13	13	53.5	53.5	53.5	28.97	0	28.529	1123000000	26
O95747	O95747	Serine/threonine-protein kinase OSR1	OXSR1	11.6571	11.6712	9.84861	11.2745	12.1546	11.7376	10.828	12.2846	11.4435	11.572	12.11	11.0274	11.1127	11.9599	11.7946	10.0568	11.3722	11.1474	11.0492	11.1846	11.7238	10.9529	11.5785	10.9642	11.5105	11.5711	12.4793	12.2671	11.9588	11.294	12.068	12.2512				4	4	4	7.6	7.6	7.6	58.022	0	9.285	485980000	7
O95749	O95749	Geranylgeranyl pyrophosphate synthase	GGPS1	11.8143	12.1797	11.1278	10.6942	11.1914	10.6062	11.813	10.4614	11.4974	11.9286	11.037	10.9842	10.6645	10.9584	11.4897	11.2434	11.7909	11.8432	11.8034	11.9611	11.2697	12.3751	11.1387	11.8348	11.3436	11.8602	11.0128	11.807	11.162	11.1955	10.9152	12.1978				3	3	3	8.7	8.7	8.7	34.87	0.00081566	36.073	224630000	6
O95777	O95777	U6 snRNA-associated Sm-like protein LSm8	LSM8	10.8649	11.4123	11.0959	11.669	11.8901	11.6106	11.2378	11.556	11.3809	12.0032	11.296	11.5038	11.6199	11.7458	12.267	10.3346	10.9638	12.7885	11.7232	11.1046	11.2327	12.6183	12.0993	11.5815	10.9708	11.2363	11.602	11.0942	11.2056	10.9856	12.4822	10.7072				6	6	6	79.2	79.2	79.2	10.403	0	135.38	2371400000	27
O95793	O95793	Double-stranded RNA-binding protein Staufen homolog 1	STAU1	10.453	11.5531	11.407	10.9456	12.2526	11.0174	11.3833	11.5903	11.3252	10.4831	11.8579	11.1186	12.0974	11.3766	11.8541	11.273	11.5901	11.434	11.3696	10.9724	12.6756	12.2334	11.1619	11.9333	12.6252	12.1448	12.2308	11.5358	11.0943	11.9065	10.9544	10.9692				16	16	14	27.4	27.4	24.6	63.182	0	50.876	905820000	27
O95810	O95810	Serum deprivation-response protein	SDPR	12.9825	13.7002	13.2932	14.2485	12.741	13.9342	13.1709	13.8073	12.6729	13.5765	12.9993	14.0351	13.0322	14.5896	13.8816	13.6322	12.1364	14.0305	13.9818	14.1072	13.1064	14.2236	13.1451	13.9664	12.221	13.6111	13.7208	14.7801	12.1431	13.6849	13.075	14.2387				16	16	16	44.2	44.2	44.2	47.173	0	193.42	3024600000	52
O95816	O95816	BAG family molecular chaperone regulator 2	BAG2	14.8345	14.9257	14.8068	15.1783	14.6449	15.8845	14.3976	14.6891	14.7372	14.5897	15.058	15.0902	15.2154	14.6292	15.5752	14.6602	14.1724	14.8666	14.6492	15.0287	15.1262	14.8986	14.5813	14.5618	14.5299	14.2827	15.7458	15.2994	14.1938	14.5056	14.4075	15.118				14	14	14	52.6	52.6	52.6	23.772	0	158.91	3670700000	76
O95817	O95817	BAG family molecular chaperone regulator 3	BAG3	11.3756	12.2562	12.4686	11.6312	11.4893	11.5353	11.3225	11.5309	10.5527	11.4818	11.7879	11.811	11.5191	11.2414	12.2327	11.5807	11.664	11.8944	10.1497	11.5718	11.4564	11.4594	11.7207	11.8066	11.6631	11.4025	11.9054	11.6869	11.5589	12.0812	11.1105	11.1485				13	13	13	37.9	37.9	37.9	61.594	0	73.532	1165900000	29
O95831	O95831	Apoptosis-inducing factor 1, mitochondrial	AIFM1	11.7711	12.0203	12.3075	11.056	11.9912	11.0947	13.653	11.3723	12.708	11.3242	13.712	11.0993	12.375	11.2101	11.8906	10.4615	13.074	11.6348	11.4651	11.3443	12.1137	11.8174	12.2963	11.3432	12.4805	11.2143	12.4315	12.2067	11.9622	11.7703	12.2423	11.7595				6	6	6	11.6	11.6	11.6	66.9	0	13.41	516430000	17
O95861	O95861	3(2),5-bisphosphate nucleotidase 1	BPNT1	11.0338	11.6628	11.5715	11.0568	11.4701	10.7706	10.8111	11.1749	10.3999	11.4865	11.582	10.491	11.7948	12.2447	11.6756	11.5459	11.5695	11.7812	11.5066	10.7037	11.5106	11.5665	12.0219	11.5217	11.1148	11.6116	10.8776	11.832	11.9487	11.9933	11.2746	11.8944				2	2	2	7.5	7.5	7.5	33.392	0	6.748	57402000	5
O95865	O95865	N(G),N(G)-dimethylarginine dimethylaminohydrolase 2	DDAH2	14.6254	14.6748	14.6704	15.218	14.806	15.207	14.2393	14.6826	14.3945	14.6298	14.6846	14.9438	14.9259	14.9015	14.8873	14.8057	13.7739	14.6405	14.3192	14.4758	14.6509	14.9232	14.4699	14.8573	14.2909	14.4606	14.1261	14.3714	14.46	15.1924	14.4898	15.0598				18	18	17	71.2	71.2	68.4	29.644	0	323.31	16941000000	132
O95881	O95881	Thioredoxin domain-containing protein 12	TXNDC12	13.4813	12.7501	13.2473	11.2831	12.0053	11.0314	11.6443	11.2738	11.7172	11.6856	13.8992	12.0478	11.7801	11.7056	11.7177	11.4205	12.3256	12.0738	11.4429	11.809	12.0855	11.5483	12.432	11.8665	12.8805	11.6826	11.1319	11.8049	13.0258	11.4661	11.4783	10.9084				9	9	9	44.2	44.2	44.2	19.206	0	20.85	1934400000	37
O95926	O95926	Pre-mRNA-splicing factor SYF2	SYF2	11.2011	11.0631	12.2112	10.6426	11.8595	11.3869	11.2226	11.2263	11.4947	11.7807	11.9901	11.8653	10.6231	12.2729	11.2819	11.8691	12.4971	11.3853	11.9299	11.432	11.0091	11.4947	11.0006	11.7682	12.32	10.8757	10.0605	11.3854	11.6066	11.5757	11.1695	11.5852				4	4	3	21	21	20.6	28.722	0	28.164	92568000	5
O95969	O95969	Secretoglobin family 1D member 2	SCGB1D2	11.0995	12.2341	11.5198	11.9413	12.3371	11.3437	12.1055	11.1174	12.6207	11.5175	11.4067	11.8243	11.7348	10.8041	11.0668	11.3408	11.7939	10.6398	11.2495	10.8741	11.5094	11.2725	12.1198	11.3807	12.0807	12.3565	12.3555	12.3136	11.2861	11.0711	10.2986	11.1969				2	2	2	22.2	22.2	22.2	9.925	0.00043141	44.277	371850000	6
O95983	O95983	Methyl-CpG-binding domain protein 3	MBD3	11.2574	10.6586	11.7514	11.1202	11.8581	11.243	11.6086	11.0715	11.9636	10.9548	11.9233	10.72	11.7588	11.2792	12.7492	11.461	11.502	11.5308	11.3953	11.9345	12.1905	11.7906	12.0279	11.7435	11.0145	11.5189	10.9711	11.7668	11.787	12.4223	12.0191	11.4193				4	2	2	11	6.9	6.9	32.844	0.0098257	14.177	93662000	2
O95994	O95994	Anterior gradient protein 2 homolog	AGR2	15.486	14.2669	14.6825	13.8696	15.9222	14.4043	16.0476	14.3832	15.1537	15.3978	14.9207	13.8044	15.0276	14.5451	14.7	14.7493	16.4937	14.6437	14.2774	14.1583	14.288	14.1307	15.0933	14.4778	15.5558	15.1604	14.2636	13.9905	15.1916	14.9537	15.5334	13.808				10	10	9	51.4	51.4	45.1	19.979	0	234.43	16434000000	84
O95999	O95999	B-cell lymphoma/leukemia 10	BCL10	11.3851	12.3055	12.0612	11.0594	11.3545	10.2716	11.2355	11.4557	11.7222	10.9092	11.3347	10.8646	11.2308	10.788	11.4689	11.9207	11.4813	11.1704	11.28	12.1765	11.5928	11.3648	11.7313	11.966	10.9532	11.6576	11.8142	11.0549	12.0963	10.4269	10.7815	11.3967				1	1	1	4.7	4.7	4.7	26.251	0.0021818	2.398	4969200	1
O96000	O96000	NADH dehydrogenase [ubiquinone] 1 beta subcomplex subunit 10	NDUFB10	10.8287	11.6214	10.4934	11.6726	11.766	11.3207	11.6464	10.8299	10.8247	11.5196	10.8294	11.193	11.6635	11.9992	11.9618	11.6269	11.3195	12.0939	11.5408	11.7235	10.803	11.2759	11.868	11.6814	11.1836	11.8546	12.3846	10.9305	11.9573	11.8184	11.222	11.2035				8	8	8	55.2	55.2	55.2	20.776	0	46.949	1984000000	28
O96013	O96013	Serine/threonine-protein kinase PAK 4	PAK4	10.4091	11.5698	11.8021	10.4973	11.1797	11.1876	11.0848	11.8721	12.5664	11.2776	12.9395	11.8142	11.8545	11.7659	11.6569	11.3901	11.2405	11.8854	12.4241	12.1703	11.3322	11.6674	11.5781	10.5378	12.1514	11.1473	11.3798	11.8287	10.9937	10.8541	11.4593	11.2776				5	5	5	12.4	12.4	12.4	64.071	0	13.356	143150000	6
O96019	O96019	Actin-like protein 6A	ACTL6A	10.5073	11.758	12.1458	12.1031	11.3913	10.4995	12.0583	11.2036	11.6445	10.7884	11.4617	11.2962	12.1058	12.0298	11.1652	10.8937	11.3342	11.5041	11.6849	10.9951	11.8471	10.6177	11.6379	12.3226	11.3201	10.8498	11.9729	12.1277	11.5992	11.6455	12.11	10.9257				2	2	2	6.1	6.1	6.1	47.46	0.00044405	48.983	51795000	2
P00167	P00167	Cytochrome b5	CYB5A	11.8486	12.2935	12.6382	12.4648	13.238	12.1991	12.8007	12.4299	12.7063	12.2473	13.3401	12.5701	12.5906	12.8035	11.7936	11.7883	11.9531	12.2161	12.0172	12.1545	12.87	12.2886	12.3387	12.0441	12.749	12.0881	12.5142	12.1016	12.923	12.2076	11.9986	11.865				5	5	5	40.3	40.3	40.3	15.33	0	85.114	1893500000	60
P00325;P07327;P00326	P00325;P07327	Alcohol dehydrogenase 1B;Alcohol dehydrogenase 1A	ADH1B;ADH1A	10.7535	12.0944	11.5566	10.8033	12.0588	11.5286	11.6246	11.2542	12.4302	10.8732	10.815	11.3475	11.4905	10.2747	10.6605	11.4386	11.0372	11.337	11.1133	11.4896	12.3593	11.5866	11.8093	12.6644	12.1707	11.8677	11.5452	11.7391	11.5238	12.0405	10.9037	11.5286				5	5	5	12.3	12.3	12.3	39.854	0	82.166	284300000	11
P00338;Q6ZMR3;P07864	P00338	L-lactate dehydrogenase A chain	LDHA	16.0317	15.3892	15.2435	15.1035	15.997	15.4878	16.5669	15.4494	15.8309	15.782	15.723	15.2643	16.2398	15.7144	15.9266	15.6599	17.1425	15.7598	15.3653	15.2733	15.5481	15.3667	16.0021	15.3889	16.637	15.4317	15.4902	15.445	16.248	15.5733	16.1519	15.4788				14	14	13	36.1	36.1	32.5	36.688	0	117.18	7879300000	62
P00352	P00352	Retinal dehydrogenase 1	ALDH1A1	10.9545	12.1429	12.7247	11.0131	11.5192	11.2845	10.7454	11.1895	12.2431	11.2501	12.2064	11.2917	10.8006	10.3225	11.1174	10.2327	11.8036	12.2212	11.5248	12.241	11.6402	12.0222	11.1877	11.2254	11.1811	11.3542	11.5311	11.3172	12.1624	11.6023	11.0022	11.5871				9	7	7	21.4	18	18	54.861	0	125.63	1517100000	25
P00367;P49448	P00367	Glutamate dehydrogenase 1, mitochondrial	GLUD1	11.1917	12.0389	12.0908	12.2767	12.0098	12.365	12.8319	12.7932	12.4223	12.0262	13.2219	12.0694	12.1033	12.1215	12.2396	11.7198	13.1981	12.0158	11.4409	12.0721	11.9248	12.0417	12.1954	11.776	12.2494	12.3029	12.4939	12.0286	12.3875	12.0785	12.3658	12.0488				9	9	9	16.7	16.7	16.7	61.397	0	27.54	835720000	31
P00374	P00374	Dihydrofolate reductase	DHFR	10.774	11.8034	11.2465	11.7511	11.3995	11.252	12.5547	11.3049	11.3758	11.6615	11.5016	11.3711	12.042	12.0739	11.5132	11.2761	11.7775	11.9504	11.2151	11.3893	11.8188	12.3138	12.2256	11.9715	11.6184	11.5387	11.9199	10.6675	12.3974	11.5346	11.4752	11.1095				1	1	1	8.6	8.6	8.6	21.452	0.0011678	30.505	7782700	1
P00387	P00387	NADH-cytochrome b5 reductase 3;NADH-cytochrome b5 reductase 3 membrane-bound form;NADH-cytochrome b5 reductase 3 soluble form	CYB5R3	10.9528	11.6253	12.0976	11.0886	10.8378	10.6134	11.4896	10.8033	12.0822	11.7533	11.3746	11.1626	11.8667	11.966	11.5306	10.8468	11.8824	11.6771	11.779	10.7139	10.5339	10.2787	11.6183	11.9969	12.6027	10.9095	11.9942	11.6239	12.2894	11.984	11.6479	10.9834				10	10	10	36.2	36.2	36.2	34.234	0	55.549	2008100000	40
P00390	P00390	Glutathione reductase, mitochondrial	GSR	10.8464	12.1876	11.9221	11.1299	10.6748	10.1829	10.8865	11.8181	11.2573	11.1879	12.1257	11.3969	11.3485	11.1869	13.1543	10.517	12.2445	11.3074	10.7243	11.2445	11.3437	10.966	10.9491	11.0515	11.882	11.8913	12.3076	11.7424	11.8882	11.2525	11.6453	10.7223				2	2	2	3.1	3.1	3.1	56.256	0.00079428	32.487	261870000	4
P00403	P00403	Cytochrome c oxidase subunit 2	MT-CO2	11.1492	12.1918	11.3637	11.369	12.482	11.4516	11.0459	11.9728	11.4864	11.5881	10.9296	10.5892	11.0474	12.067	12.269	11.4091	11.2618	11.3767	11.6288	12.4386	12.5344	11.9525	11.7557	10.7494	11.4125	12.1862	11.7284	11.1846	11.7278	11.5886	12.2818	11.4782				8	8	8	35.2	35.2	35.2	25.565	0	158.86	5651500000	46
P00441	P00441	Superoxide dismutase [Cu-Zn]	SOD1	14.3619	15.2186	15.3375	15.1503	14.9243	14.6933	15.1574	14.7977	15.0572	14.3735	15.4318	14.8368	14.773	14.7824	14.7893	14.2962	14.7064	14.6966	14.6642	14.8274	14.7566	14.7343	14.7819	14.5062	14.7419	14.6626	14.7979	14.8411	14.6617	14.4149	14.4973	14.4869				14	14	14	60.4	60.4	60.4	15.936	0	117.61	33798000000	107
P00450;CON__ENSEMBL:ENSBTAP00000031900	P00450	Ceruloplasmin	CP	13.0485	12.2703	12.0485	13.1397	14.6948	13.1056	14.2524	14.7994	13.7169	13.9163	14.5671	13.1328	13.0413	13.4574	13.2634	13.5415	13.0649	13.7238	13.51	13.2161	13.7315	13.78	13.6457	13.4131	13.6634	13.7288	13.3595	13.6369	13.0298	13.907	13.4881	13.6088				19	19	19	23	23	23	122.2	0	233.39	2702500000	70
P00492	P00492	Hypoxanthine-guanine phosphoribosyltransferase	HPRT1	10.6123	11.4416	11.4482	11.196	11.529	12.1742	11.8146	11.1842	10.8526	10.3557	11.2672	11.4922	11.1293	12.1411	11.5974	11.0094	12.2798	11.8206	11.9735	11.5234	11.5227	11.3694	10.9209	11.9985	11.1661	11.1112	10.5065	12.2509	10.6346	10.4103	11.2448	11.2779				5	5	5	22.9	22.9	22.9	24.579	0	16.46	700380000	17
P00505	P00505	Aspartate aminotransferase, mitochondrial	GOT2	11.0565	12.388	10.6491	11.0167	12.2092	11.2007	11.6278	11.873	11.5565	10.7471	11.9937	11.5373	11.0506	11.3725	11.6767	10.2894	10.8177	10.97	11.1147	11.6239	12.4447	11.5573	11.2628	11.0224	11.3954	11.3677	11.7774	10.9283	12.0989	11.336	11.5923	10.1818				5	5	5	12.1	12.1	12.1	47.517	0	10.957	697140000	11
P00558;P07205	P00558	Phosphoglycerate kinase 1	PGK1	16.7498	16.464	16.6222	16.4573	16.6744	16.2472	17.2339	16.1337	16.5401	15.9739	16.9932	16.7948	17.1104	16.2903	16.5748	16.2655	17.6348	16.3028	16.2228	16.3369	16.5303	16.4395	16.6352	16.3217	17.248	16.2203	16.6018	16.2915	17.0051	16.3685	16.6767	16.1756				39	39	39	77.5	77.5	77.5	44.614	0	318.1	40344000000	259
P00568;Q9Y6K8	P00568	Adenylate kinase isoenzyme 1	AK1	14.4203	14.5824	14.6755	14.9044	14.8122	14.5263	14.3051	14.8944	14.1994	14.458	14.9912	14.899	14.444	15.004	14.5851	14.6762	14.0983	14.6334	13.8802	14.5118	14.3287	14.384	15.1487	15.3918	14.3919	14.8706	14.1597	14.1636	14.7558	14.5153	14.6471	15.1513				15	15	15	64.4	64.4	64.4	21.635	0	129.94	5667300000	54
P00734;CON__P00735	P00734	Prothrombin;Activation peptide fragment 1;Activation peptide fragment 2;Thrombin light chain;Thrombin heavy chain	F2	12.5238	12.152	11.978	12.5095	11.905	12.1141	11.3691	12.914	11.8494	13.0165	11.2396	11.6555	10.9211	12.8884	10.9672	13.6049	11.7104	12.7971	12.3581	12.5046	11.9712	12.2935	11.4984	12.4742	11.9575	12.8412	11.7549	12.354	12.013	12.5861	11.7636	12.3756				11	11	11	16.1	16.1	16.1	70.036	0	43.405	1347200000	30
P00738;P00739	P00738	Haptoglobin;Haptoglobin alpha chain;Haptoglobin beta chain	HP	14.6885	14.9484	15.1063	16.1365	15.9342	15.1437	15.8207	15.7044	14.8638	16.0509	14.6452	15.2384	14.904	16.2881	15.0823	15.7014	15.1741	16.3353	15.0026	14.9972	14.9684	15.1255	14.9356	15.2519	15.1482	15.7475	15.3674	15.6191	15.2808	15.6233	14.9642	14.8702				29	29	29	53.4	53.4	53.4	45.205	0	273.89	20972000000	196
P00740	P00740	Coagulation factor IX;Coagulation factor IXa light chain;Coagulation factor IXa heavy chain	F9	11.6552	11.5298	11.7318	9.83679	11.777	11.1493	11.711	11.3966	11.6144	11.1503	11.1115	11.2722	10.3019	11.0407	11.4083	10.8817	12.3079	11.1001	11.1232	10.906	11.0695	11.4062	11.605	11.0414	11.4447	11.0872	10.9431	11.5226	12.484	11.8964	12.1749	12.2042				1	1	1	1.7	1.7	1.7	51.778	0.0083709	15.091	149120000	3
P00746	P00746	Complement factor D	CFD	12.0052	11.4304	11.6002	10.7949	10.9022	11.6758	12.2409	11.9023	12.2106	10.4135	10.9877	9.77964	11.2905	12.2576	11.3215	10.914	12.509	11.6761	11.4608	11.7603	11.876	11.7502	11.9247	11.3198	11.128	11.6904	12.042	11.4205	11.6739	11.579	12.0233	11.9574				2	2	2	10.7	10.7	10.7	27.033	0.0011543	29.222	29897000	2
P00747;CON__P06868;Q15195;Q02325	P00747	Plasminogen;Plasmin heavy chain A;Activation peptide;Angiostatin;Plasmin heavy chain A, short form;Plasmin light chain B	PLG	11.4432	11.8445	11.2868	11.1737	12.1483	11.7245	12.1801	11.5623	11.573	11.6948	12.0447	10.9947	11.3633	11.4176	12.3111	10.5215	11.9048	12.0758	10.6864	12.3774	12.1321	11.145	11.3431	10.3442	11.4891	11.3503	12.0248	10.6666	11.1488	12.6171	10.7103	12.1355				6	6	6	7	7	7	90.568	0	33.548	607860000	11
P00751;CON__Q3KUS7	P00751	Complement factor B;Complement factor B Ba fragment;Complement factor B Bb fragment	CFB	13.3039	13.6831	13.3254	13.9226	14.3869	13.6374	14.9616	14.203	13.7739	14.3097	13.8129	13.94	13.4679	13.9922	13.5487	14.4184	13.6373	14.4981	13.8447	14.1918	13.2533	14.1398	13.6387	13.8946	13.7243	14.4493	13.6052	14.0143	13.5492	14.1928	13.5233	14.2391				17	17	17	20	20	20	85.532	0	117.12	2327300000	36
P00813	P00813	Adenosine deaminase	ADA	11.2907	11.5822	11.0548	10.6094	11.9746	11.5208	11.7001	11.8768	11.4379	11.3058	12.1428	11.2903	12.0146	11.9695	11.8765	11.2176	11.1787	12.0669	10.9164	11.6297	11.8684	11.8345	12.4953	10.6702	11.8916	11.7101	11.3414	11.8496	11.4595	11.5558	11.6542	10.8604				1	1	1	2.2	2.2	2.2	40.764	0.0071498	15.758	458150000	1
P00915	P00915	Carbonic anhydrase 1	CA1	13.4965	14.2114	13.9131	14.2547	13.659	15.2545	14.6416	14.8267	12.2935	13.9174	12.0755	13.1147	13.6554	16.06	14.0741	15.9743	14.2871	14.6738	14.3513	14.6124	13.9892	14.4759	13.779	14.803	14.3001	15.5116	13.6558	14.1722	13.3754	14.6267	14.422	14.1398				13	13	13	46.4	46.4	46.4	28.87	0	220.42	4540200000	76
P00918	P00918	Carbonic anhydrase 2	CA2	10.4051	11.4008	11.9657	10.8755	10.7778	11.4406	11.0407	11.2406	12.5798	11.5684	11.6015	11.2125	12.1803	11.2462	12.2576	11.0165	11.5697	11.1849	11.0515	11.2217	11.2017	11.91	12.0642	11.5505	11.6156	10.0335	10.9777	10.8487	11.877	11.9863	11.4041	11.4758				7	7	7	30.8	30.8	30.8	29.246	0	21.207	755030000	18
P01008;CON__P41361	P01008	Antithrombin-III	SERPINC1	16.4531	15.383	15.1645	16.1598	15.0138	16.6595	15.7122	15.6945	15.0081	16.4983	14.046	15.9049	15.0282	17.2371	15.1982	16.4701	15.0185	15.9521	15.8002	16.048	15.563	16.1243	15.2652	15.5353	15.0525	16.0684	15.397	15.917	15.0059	15.4979	14.9149	15.668				26	26	26	43.3	43.3	43.3	52.602	0	323.31	30252000000	219
P01009;P20848	P01009	Alpha-1-antitrypsin;Short peptide from AAT	SERPINA1	16.4625	16.7209	16.5236	18.298	17.1923	17.6083	18.3242	17.779	17.6238	17.6003	16.3113	17.7641	17.0718	17.6617	17.2274	17.6898	16.6687	17.6125	16.9057	17.2362	17.3337	17.4829	17.151	17.1075	17.0064	18.1175	17.1263	17.4022	16.5968	17.5581	16.3228	16.9591				31	31	31	61.7	61.7	61.7	46.736	0	323.31	83477000000	323
P01011	P01011	Alpha-1-antichymotrypsin;Alpha-1-antichymotrypsin His-Pro-less	SERPINA3	13.8197	14.1062	14.009	14.7182	15.8624	14.6815	16.3844	15.604	16.363	14.8002	14.3479	15.3142	14.5049	14.5085	14.7968	15.3527	14.3957	14.9236	14.7947	14.6883	15.6246	14.9475	15.446	14.6948	15.0849	15.3024	14.6852	15.1626	14.859	15.1948	14.6608	14.901				17	17	17	31.7	31.7	31.7	47.65	0	261.94	7783100000	111
P01019	P01019	Angiotensinogen;Angiotensin-1;Angiotensin-2;Angiotensin-3;Angiotensin-4;Angiotensin 1-9;Angiotensin 1-7;Angiotensin 1-5;Angiotensin 1-4	AGT	10.3587	10.9951	10.3826	12.0189	11.3576	11.6211	12.0355	11.8884	10.7909	11.3087	11.7764	10.9577	11.1713	10.869	11.8763	11.0477	10.796	11.792	10.8226	11.128	10.8696	11.5353	10.8345	10.9039	11.2167	11.8206	10.7168	11.3669	11.1618	11.3674	11.0265	10.9766				9	9	9	16.3	16.3	16.3	53.154	0	68.826	1607800000	31
P01023;CON__ENSEMBL:ENSBTAP00000024146	P01023	Alpha-2-macroglobulin	A2M	11.2686	11.354	10.8157	10.2011	12.3831	11.5635	11.2613	11.0271	10.832	11.5239	10.5045	11.6075	11.6734	11.438	11.9636	10.9413	11.5892	11.608	11.6347	11.366	12.0936	11.5125	12.1224	11.6937	11.129	12.656	11.8749	12.1754	11.8697	11.692	11.7101	11.5213				6	6	6	4.7	4.7	4.7	163.29	0	14.318	381930000	16
P01024;O95568;Q709C8	P01024	Complement C3;Complement C3 beta chain;C3-beta-c;Complement C3 alpha chain;C3a anaphylatoxin;Acylation stimulating protein;Complement C3b alpha chain;Complement C3c alpha chain fragment 1;Complement C3dg fragment;Complement C3g fragment;Complement C3d fragment;Complement C3f fragment;Complement C3c alpha chain fragment 2	C3	14.8896	15.3922	14.6598	15.2759	16.3075	15.0003	15.9896	15.9675	16.0551	15.8639	14.8933	15.474	15.0143	15.7002	14.9671	16.0626	15.1076	15.7936	15.4893	15.3719	15.9514	15.7231	15.8896	15.5646	15.0054	16.2941	14.8342	15.6566	14.8908	16.4632	15.1768	15.7394				40	40	36	25.3	25.3	23.1	187.15	0	250.2	6930000000	162
P01033	P01033	Metalloproteinase inhibitor 1	TIMP1	11.432	11.52	11.0181	11.4156	11.7872	12.6331	12.8	11.944	10.4399	11.2787	11.5459	10.5536	11.6605	11.3419	11.4894	10.7964	12.0908	11.4176	11.5299	11.4702	11.8794	12.2927	11.3034	11.221	12.0909	11.1593	11.7768	11.9483	12.3037	11.789	11.7304	11.6449				3	3	3	13.5	13.5	13.5	23.171	0.00042265	41.021	182530000	9
P01034	P01034	Cystatin-C	CST3	12.4378	11.5058	11.6165	10.8603	13.3257	11.368	14.1934	12.1225	12.4383	12.0406	12.705	10.7117	12.9636	12.7183	12.8057	12.9164	11.4959	11.7686	11.4372	11.3815	13.4147	12.7134	13.3098	12.5596	11.8789	11.6921	11.2252	11.5335	13.4282	13.9048	13.2907	13.1477				5	5	5	37	37	37	15.799	0	122.74	3342100000	63
P01036	P01036	Cystatin-S	CST4	11.3597	11.0952	11.9994	11.0581	11.6538	11.469	10.536	11.4602	10.8626	11.2912	10.5552	10.6233	11.0198	10.8442	11.5749	11.5554	11.6275	11.6005	10.7948	10.6659	11.4492	10.3786	11.9856	11.7077	11.6721	10.9234	11.8273	11.7076	11.1754	11.9081	12.0067	10.7943				3	1	1	34	12.8	12.8	16.214	0.0021692	23.578	242600000	1
P01037;P09228	P01037	Cystatin-SN	CST1	11.7492	11.1559	10.8672	10.797	11.0805	11.6659	12.0116	11.083	11.3971	12.1201	11.1577	10.8142	10.9627	12.1872	11.6116	10.5375	11.5649	12.1278	11.5027	11.8971	11.6697	12.0834	11.5194	11.0642	11.316	10.9913	10.9045	10.7708	11.5381	10.4624	11.1782	11.3501				5	5	3	45.4	45.4	24.8	16.387	0	33.799	519710000	15
P01040	P01040	Cystatin-A;Cystatin-A, N-terminally processed	CSTA	11.496	11.6467	11.0754	10.6531	11.769	11.6432	10.331	11.1152	12.0719	11.7773	11.8379	11.7923	12.0495	11.1519	11.5277	11.3632	11.6088	11.7134	11.8269	11.5631	11.3007	11.387	11.1846	11.5721	12.1615	11.6402	12.0757	10.8876	11.8447	11.7352	10.9232	10.7108				2	2	2	20.4	20.4	20.4	11.006	0.0011111	25.506	39190000	2
P01042;CON__P01045-1;CON__Q2KJ62;CON__P01044-1	P01042	Kininogen-1;Kininogen-1 heavy chain;T-kinin;Bradykinin;Lysyl-bradykinin;Kininogen-1 light chain;Low molecular weight growth-promoting factor	KNG1	15.2702	14.9338	14.7866	16.1128	14.8748	15.4576	15.5266	15.8229	14.9605	15.7889	14.836	15.9512	14.9332	16.0564	15.0085	15.6278	14.6545	16.1075	15.5301	15.7786	15.2128	16.0348	14.872	15.197	14.8726	15.9874	15.2743	15.8944	14.9714	15.8653	14.9775	15.6674				22	22	22	27.5	27.5	27.5	71.957	0	323.31	5553200000	74
P01111;P01116;P01112	P01111;P01116;P01112	GTPase NRas;GTPase KRas;GTPase KRas, N-terminally processed;GTPase HRas;GTPase HRas, N-terminally processed	NRAS;KRAS;HRAS	12.4977	10.7481	11.4076	10.7972	12.0242	11.07	11.0882	11.1244	11.4706	12.1847	10.327	10.8832	11.3256	10.8528	10.8877	11.0778	11.2746	10.1127	10.5183	12.6599	11.1318	11.8367	11.8993	11.9838	11.979	11.9078	12.0735	11.5371	11.6715	12.0239	11.8636	11.8014				2	2	2	12.2	12.2	12.2	21.229	0	24.783	371420000	16
P01303	P01303	Pro-neuropeptide Y;Neuropeptide Y;C-flanking peptide of NPY	NPY	11.4711	11.4176	11.1995	10.2706	12.3221	11.6395	10.8314	12.137	11.2303	11.9669	11.8574	11.4678	12.2196	11.177	11.9297	11.1752	12.2377	12.1155	11.4813	11.6126	11.365	12.0532	11.7729	11.209	11.5335	12.0046	11.2788	12.0631	11.5186	11.6963	11.5838	11.3123				1	1	1	8.2	8.2	8.2	10.851	0.0046589	17.605	33222000	1
P01591	P01591	Immunoglobulin J chain	IGJ	12.5948	13.2339	13.7658	14.1535	12.8709	12.7408	13.4659	13.9913	14.1349	13.2269	14.1003	13.0906	12.8275	13.1704	13.1969	13.6987	13.3844	12.4969	12.6996	12.7551	13.4119	12.9977	13.6123	12.8508	12.7037	12.9511	13.1788	13.1003	12.8811	14.3675	13.6065	13.0634				5	5	5	35.2	35.2	35.2	18.098	0	29.357	2210100000	38
P01594;P01593	P01594;P01593	Ig kappa chain V-I region AU;Ig kappa chain V-I region AG		10.7431	11.7888	10.9085	10.6245	10.987	10.98	11.2178	11.5042	11.4698	11.9882	11.5052	12.0548	11.5277	11.2926	11.3337	11.1018	11.2978	12.2159	11.2456	10.9034	11.8257	11.8963	11.8129	11.0127	12.7852	10.874	11.4903	11.5223	12.8517	12.1328	11.7295	11.1042				1	1	1	13.7	13.7	13.7	12.848	0.00045126	52.176	154090000	3
P01602	P01602	Ig kappa chain V-I region HK102	IGKV1-5	11.3536	11.7805	11.8872	10.9187	12.5703	11.0544	10.8958	11.3171	12.2365	11.2226	11.133	11.1301	11.2656	11.2787	11.3386	10.6452	11.2422	11.1261	11.5216	11.4607	10.1971	12.0335	11.639	11.1644	11.9317	11.7079	11.7153	11.4096	11.9578	11.1028	12.3062	11.174				1	1	1	9.4	9.4	9.4	12.781	0.0037012	18.398	281330000	4
P01619	P01619	Ig kappa chain V-III region B6		10.6265	12.4185	11.6625	11.7717	10.6156	11.6409	12.0847	11.12	11.7303	11.6024	12.4127	11.0004	11.4993	11.8831	11.0529	12.1621	11.3345	11.1604	11.7634	11.5346	11.4979	11.3787	11.9224	11.5181	11.9373	10.4343	11.7981	12.0404	12.0732	11.9893	11.1144	10.779				4	4	2	46.6	46.6	26.7	12.557	0	134.15	2381800000	15
P01624;A0A087WSY6;A0A0C4DH55	P01624;A0A087WSY6;A0A0C4DH55	Ig kappa chain V-III region POM	IGKV3D-15;IGKV3D-7	12.0756	12.015	11.787	11.5437	11.5438	10.7637	11.6189	12.0217	10.957	11.2048	12.0689	11.274	11.757	12.1513	11.3242	11.7771	11.927	11.4676	11.4322	10.9434	11.6093	11.0932	11.5028	11.0005	11.8935	12.0584	11.0936	11.4611	12.6406	11.8105	12.3653	11.5033				3	3	2	32.2	32.2	26.1	12.496	0	61.564	3083300000	9
P01699	P01699	Ig lambda chain V-I region VOR		11.2771	11.2642	11.9329	10.8966	12.2539	10.9714	10.9601	10.7341	11.154	11.6861	10.9076	10.5065	11.797	11.3606	11.0569	12.1542	11.199	11.5673	11.5538	11.3398	11.8295	11.6562	11.3133	11.613	11.486	11.1811	10.9612	11.3619	10.7448	11.7486	11.265	11.1044				2	1	1	38.5	24.8	24.8	12.201	0	17.693	21627000	1
P01700	P01700	Ig lambda chain V-I region HA		10.7462	11.0024	11.8	10.8906	12.1883	12.319	10.7149	11.7931	10.6544	11.3441	11.6198	11.8585	10.9321	11.8247	11.8559	10.888	11.5368	11.1346	10.7456	10.8767	11.7497	11.8047	11.6741	11.5156	11.2055	12.1826	11.6679	12.4764	10.4891	11.9486	11.5947	10.8083				2	2	1	24.8	24.8	11.1	12.283	0	29.254	126480000	7
P01704	P01704	Ig lambda chain V-II region TOG		11.783	11.5938	11.3999	11.0727	11.9743	11.3262	11.1662	11.832	11.8124	11.2752	11.0145	11.2681	10.8657	11.8123	11.4227	11.4237	11.9434	11.8028	10.6963	10.837	12.4062	11.3915	11.4166	11.6793	11.6396	11.3663	11.7875	11.6755	11.3242	11.6114	11.4766	11.5863				1	1	1	13.3	13.3	13.3	12.597	0.002193	24.486	41984000	1
P01709;P01706	P01709;P01706	Ig lambda chain V-II region MGC;Ig lambda chain V-II region BOH		11.2446	11.9852	10.8194	11.0632	12.1936	11.2788	11.1991	10.883	13.1895	11.7732	11.1243	10.4791	11.2163	11.5577	10.4932	11.9662	11.0209	11.1431	11.3048	11.7053	11.2166	11.1021	10.9675	11.2292	11.646	11.2916	11.2391	11.3907	11.3799	12.2642	10.9871	11.3318				3	3	3	17.8	17.8	17.8	12.382	0	58.576	1220700000	5
P01780	P01780	Ig heavy chain V-III region JON		11.3585	11.8196	11.5965	11.0322	12.0048	11.509	12.1403	12.3242	11.9547	11.7046	12.3534	11.5442	11.7188	11.4565	12.0228	11.6134	11.459	11.2944	11.3747	11.7138	11.977	11.6085	11.6972	12.0431	11.8317	11.8809	12.3165	11.6406	11.8303	12.6314	12.0588	10.9025				1	1	1	7.7	7.7	7.7	12.943	0.0021668	23.474	48551000	4
P01833	P01833	Polymeric immunoglobulin receptor;Secretory component	PIGR	16.3361	15.6558	15.8639	15.6019	19.7032	15.9065	18.5579	16.3295	19.7978	16.3565	17.9401	15.8249	15.9333	16.1157	15.9289	16.8172	15.5763	15.853	16.0756	16.1076	19.4373	16.0967	18.9952	16.2581	18.2922	16.3106	16.8443	16.4415	16.6177	17.7712	18.6985	16.7239				46	46	46	58.5	58.5	58.5	83.283	0	323.31	89219000000	477
P01834	P01834	Ig kappa chain C region	IGKC	10.1729	11.4921	12.3422	10.7648	11.339	11.2553	11.5605	11.5243	11.1271	12.0927	12.2449	11.0664	12.1683	10.975	11.2037	11.4359	11.9771	11.0139	11.1326	10.859	12.2029	11.6144	12.6271	11.8815	10.8486	11.203	11.8937	11.4329	11.6693	11.1663	11.8298	11.4314				11	11	11	93.5	93.5	93.5	11.765	0	323.31	23428000000	225
P01857	P01857	Ig gamma-1 chain C region	IGHG1	15.3744	15.6839	15.8319	15.1887	14.7464	14.7595	16.1188	16.744	16.3774	16.3334	15.1555	15.9619	14.8226	15.8422	15.0029	16.0703	15.3138	16.6406	15.8455	15.6618	15.1354	15.7376	15.9045	16.1578	15.2632	16.2913	15.4463	15.5272	15.2487	16.8232	15.5273	15.8974				15	15	6	55.8	55.8	31.5	36.105	0	272.14	44564000000	203
P01859	P01859	Ig gamma-2 chain C region	IGHG2	12.989	11.9787	11.7343	12.6101	12.2776	12.0705	12.5248	12.8805	11.4256	10.3121	11.29	10.2304	12.0882	11.5831	13.8234	15.1939	10.9174	12.1312	12.5866	12.4315	11.8455	12.649	13.5548	13.8214	11.4429	13.7402	11.1624	11.6452	11.9076	13.749	12.5599	12.9842				10	3	2	30.4	12	7.7	35.9	0	57.432	3698500000	25
P01860	P01860	Ig gamma-3 chain C region	IGHG3	14.4779	13.5182	13.2808	13.9146	13.5836	13.9575	13.3961	13.8178	14.2967	14.8678	13.0229	13.0504	13.0711	14.1618	13.4676	14.6366	12.8512	14.1812	14.2587	14.3056	13.6726	14.4513	14.0866	14.8536	13.7241	14.8697	13.4601	13.8164	13.8586	14.8709	13.54	14.0014				13	5	3	39.3	23.9	16.4	41.287	0	30.426	3124900000	45
P01861	P01861	Ig gamma-4 chain C region	IGHG4	11.1101	11.616	11.8036	11.3306	11.7156	11.4068	11.6216	11.0667	12.0772	11.5067	11.7463	10.6359	12.1744	11.4595	11.8717	10.751	10.5511	11.4326	11.1592	11.8745	11.7884	12.0402	11.9977	11.8495	10.9148	10.4198	11.3531	11.2384	12.021	11.1279	11.4812	11.9325				8	2	2	29.7	7.6	7.6	35.94	0.00044425	49.009	77619000	7
P01871	P01871	Ig mu chain C region	IGHM	13.9413	14.2465	14.4537	13.3969	13.1602	12.8236	13.9836	14.1564	14.3793	14.5355	13.2102	13.663	12.7391	13.6829	13.5786	14.9321	13.3576	13.7795	14.8112	14.4086	13.0194	13.6979	13.664	14.3193	13.1751	14.831	13.4902	13.1219	13.437	14.6565	13.9475	14.2701				13	13	13	32.9	32.9	32.9	49.439	0	166.6	1260600000	27
P01876	P01876	Ig alpha-1 chain C region	IGHA1	15.7412	15.5588	15.7781	16.9526	15.5728	15.3973	16.0593	16.6902	16.331	16.6618	15.9605	16.3848	15.262	16.0556	15.6866	17.3292	15.5935	15.4942	15.1748	15.0864	16.4895	15.4781	16.8756	16.3476	15.2227	16.1305	15.2899	15.1207	14.9702	17.9572	16.2067	15.4984				17	17	7	53.3	53.3	29.5	37.654	0	323.31	55031000000	154
P01877	P01877	Ig alpha-2 chain C region	IGHA2	12.6614	10.5747	11.1431	11.1211	11.9186	10.6042	11.8072	11.0794	10.4311	11.3201	12.1559	10.9583	12.0021	10.8941	11.4655	11.4032	11.7607	11.1707	10.9095	12.0162	11.6198	11.3449	11.3958	10.9068	11.5216	11.1632	11.6667	12.3346	11.2467	11.7969	11.6879	12.3441				11	1	1	29.4	4.4	4.4	36.591	0	47.344	1152700000	12
P01892	P01892	HLA class I histocompatibility antigen, A-2 alpha chain	HLA-A	10.5941	12.1033	11.54	11.0182	11.4292	11.5189	11.0037	11.0133	12.3051	11.5824	11.2516	10.4667	11.4996	11.4059	10.5807	11.2585	11.6586	11.6069	10.552	11.616	11.3336	10.9303	11.0704	10.5485	11.1098	11.7364	11.8878	11.5552	11.0579	11.5028	11.2128	10.9581				9	1	0	32.9	4.7	0	40.921	0.00078462	31.222	74578000	6
P01903	P01903	HLA class II histocompatibility antigen, DR alpha chain	HLA-DRA	11.1957	12.5014	10.8536	11.6188	11.9697	10.7611	10.8557	10.8022	11.7544	11.2266	11.8813	11.9089	11.6354	10.7774	12.2018	10.798	12.0812	11.8405	11.2116	11.4914	11.5821	11.3636	11.5789	11.7448	11.2245	11.2496	11.2473	11.5788	11.3275	12.2179	11.9922	11.7147				6	6	5	24	24	19.3	28.607	0	41.764	745740000	20
P01911;Q5Y7A7;P01912;Q95IE3;P04440	P01911;Q5Y7A7;P01912;Q95IE3	HLA class II histocompatibility antigen, DRB1-15 beta chain;HLA class II histocompatibility antigen, DRB1-13 beta chain;HLA class II histocompatibility antigen, DRB1-3 chain;HLA class II histocompatibility antigen, DRB1-12 beta chain	HLA-DRB1	10.9478	11.1996	11.4982	11.0279	12.0038	10.7235	11.3538	11.0369	11.6703	11.1537	11.0456	11.5671	11.7092	11.0268	11.8297	11.7644	11.2327	11.936	11.1174	11.7238	11.7015	10.9535	11.2944	11.5267	11.6866	11.8128	11.141	11.0363	11.2814	11.6813	11.6647	11.233				7	2	0	24.4	8.3	0	29.966	0.00043783	46.941	940540000	12
P02042	P02042	Hemoglobin subunit delta	HBD	14.6932	14.659	14.2538	15.5964	14.2407	14.9821	14.7195	14.4775	13.8412	14.9069	13.8897	14.6025	13.9729	15.7235	14.2651	16.0178	14.8327	14.8585	14.635	14.8232	14.476	14.5626	14.1733	15.1206	14.389	15.5876	14.2133	14.4712	13.8334	14.8474	15.028	15.0045				15	8	8	87.8	48.3	48.3	16.055	0	205.05	15951000000	90
P02452;A6NC98	P02452	Collagen alpha-1(I) chain	COL1A1	16.0589	18.2213	17.7576	18.4852	16.5667	18.9103	17.084	19.7368	18.7956	18.698	17.7684	18.16	17.7942	18.7265	18.2779	17.9934	16.5798	18.9554	18.3878	18.1945	17.7983	18.0139	17.5842	19.6625	16.6051	18.901	18.0948	17.5382	16.3995	19.8112	17.9008	18.9633				33	33	31	21.6	21.6	20.6	138.94	0	323.31	3.92e+17	463
P02458	P02458	Collagen alpha-1(II) chain;Collagen alpha-1(II) chain;Chondrocalcin	COL2A1	11.284	12.2491	11.5834	11.2321	11.6379	10.8828	11.5148	11.2224	10.8717	11.1658	11.3202	11.1555	11.5466	11.3911	11.8346	10.8396	11.2299	11.5572	10.8128	12.0563	12.4861	11.8082	11.8139	11.2637	12.2066	11.2163	12.3407	11.3575	12.6598	11.9008	11.693	12.0895				6	4	4	5.7	4	4	141.78	0	40.901	281000000	4
P02461	P02461	Collagen alpha-1(III) chain	COL3A1	13.6731	14.5096	14.1815	14.5005	14.1035	15.5575	14.3014	16.5982	15.9653	14.8933	14.5247	15.3616	14.9704	14.7824	15.496	14.4974	13.5456	15.6673	14.9728	14.5531	14.5561	14.8318	14.8282	16.3221	13.6308	15.2427	15.1411	14.5695	13.8825	16.3374	14.8917	15.5718				11	11	8	9.3	9.3	7.2	138.56	0	39.407	21924000000	60
P02462;P29400	P02462;P29400	Collagen alpha-1(IV) chain;Arresten;Collagen alpha-5(IV) chain	COL4A1;COL4A5	11.1639	11.2051	11.2174	11.7024	11.6043	11.8919	11.796	10.6488	11.5244	11.8964	11.914	10.4293	11.7637	11.0367	11.3602	11.8621	11.3774	12.0605	11.5431	12.4112	11.5012	10.9746	11.9579	11.0665	11.8574	11.5685	11.2397	10.2249	11.5738	11.3505	11.5423	11.5668				4	4	4	2.4	2.4	2.4	160.61	0	28.586	1056200000	13
P02511	P02511	Alpha-crystallin B chain	CRYAB	15.2814	15.7057	15.3309	16.5184	15.0369	17.2427	15.2981	16.3298	15.4953	16.2996	15.3723	16.3139	15.6204	15.9432	16.1471	16.5075	15.186	15.9029	15.6607	15.8927	15.4463	15.6926	15.3994	15.6542	14.954	15.717	15.8661	15.9895	15.0867	16.1033	15.0376	15.8773				23	23	23	97.7	97.7	97.7	20.159	0	183.05	45671000000	192
P02545;REV__Q5VX52	P02545	Prelamin-A/C;Lamin-A/C	LMNA	17.1455	18.4265	17.9442	18.6085	17.7103	18.5535	17.801	19.045	17.954	18.3658	18.1238	19.0738	17.8534	18.6931	18.067	18.3776	17.6999	18.2556	18.5884	18.6366	18.166	18.9781	18.1262	18.4909	17.6125	18.6214	18.3651	19.1164	17.5793	18.3485	18.0698	18.6726				79	79	77	79.8	79.8	79.8	74.139	0	323.31	1.78e+17	946
P02647	P02647	Apolipoprotein A-I;Proapolipoprotein A-I;Truncated apolipoprotein A-I	APOA1	17.3117	17.4368	17.1813	19.6112	17.2352	17.9701	18.0895	18.2644	16.9987	17.8104	17.1268	18.6447	17.4255	19.0076	17.7525	18.6131	17.0471	18.3924	17.7239	18.0889	17.8077	18.4419	17.1702	17.6201	17.2334	19.0316	17.5497	18.0616	17.2528	18.2048	16.6996	17.5559				37	37	36	80.9	80.9	80.9	30.777	0	323.31	2.03e+17	659
P02649;CON__Q03247	P02649	Apolipoprotein E	APOE	15.9673	16.4018	16.4987	17.2608	16.4261	15.8716	16.3082	16.327	15.9229	16.8491	15.6522	16.6227	15.5138	17.5636	15.7508	17.1334	15.2454	17.2438	16.041	16.445	16.5338	16.9682	15.7787	16.7	15.6313	17.7338	15.8263	17.2169	15.6658	16.8801	15.2061	16.0748				30	30	30	67.8	67.8	67.8	36.154	0	156.38	19680000000	152
P02652	P02652	Apolipoprotein A-II;Proapolipoprotein A-II;Truncated apolipoprotein A-II	APOA2	14.5308	14.9325	14.4853	16.1627	14.2582	15.3769	15.8865	15.9272	13.8465	15.5619	14.102	15.3788	14.396	15.6243	15.3922	16.1828	14.027	15.9863	15.1731	15.7439	14.8883	15.8623	14.554	15.1499	14.4882	16.6541	14.5335	15.2437	14.1346	15.7544	13.912	15.0217				6	6	6	44	44	44	11.175	0	20.609	9348000000	44
P02654	P02654	Apolipoprotein C-I;Truncated apolipoprotein C-I	APOC1	10.7942	11.5889	11.2858	11.0229	11.6712	10.9859	11.1131	11.4413	11.2893	10.8161	11.5345	12.0853	10.779	10.8668	11.8944	11.1366	11.3222	11.8004	11.1092	11.9552	11.4558	11.1586	11.9051	12.1121	12.5175	11.5009	11.0376	11.933	12.4599	11.9836	11.6199	11.419				6	6	6	39.8	39.8	39.8	93.318	0	15.452	4061200000	21
P02655	P02655	Apolipoprotein C-II;Proapolipoprotein C-II	APOC2	10.2741	10.9725	11.4618	11.5057	11.1947	10.9267	12.675	10.6596	12.2876	12.058	11.476	11.211	11.2178	11.1554	11.5178	10.1444	10.3819	11.0181	11.8967	11.0172	11.9111	11.4873	12.1141	11.6192	11.2341	11.6469	11.6645	11.2044	11.5916	11.6733	11.9649	11.4537				3	3	3	28.7	28.7	28.7	11.284	0	6.13	63095000	4
P02656	P02656	Apolipoprotein C-III	APOC3	11.9827	11.6435	11.7904	10.7961	11.11	11.4717	11.413	10.8623	11.7515	10.737	11.3875	11.7234	10.6958	11.7777	12.4659	11.7757	11.6345	12.1048	11.3306	11.6446	11.6462	11.2924	12.2456	12.4967	11.3365	11.8886	11.6953	11.3556	11.9268	11.1911	11.4423	11.2091				5	5	5	37.4	37.4	37.4	10.852	0	133.5	1767900000	29
P02671	P02671	Fibrinogen alpha chain;Fibrinopeptide A;Fibrinogen alpha chain	FGA	17.0848	17.2419	16.8386	17.6874	16.7102	16.6761	17.4082	17.7957	16.7018	17.4636	16.8022	18.0136	16.4713	17.8681	16.831	17.7077	16.9082	18.0301	17.5858	17.4538	16.6094	17.402	16.6579	17.3932	16.5187	18.4328	16.7971	17.4162	16.814	17.8389	16.4742	17.4001				50	50	50	54.2	54.2	54.2	94.972	0	323.31	66921000000	458
P02675	P02675	Fibrinogen beta chain;Fibrinopeptide B;Fibrinogen beta chain	FGB	13.896	14.2662	13.8192	13.9794	13.755	13.6051	15.2914	15.1185	13.3184	15.1096	13.6732	15.0998	13.4997	15.0814	14.1585	15.3873	14.4892	15.2716	14.7241	14.5259	14.027	14.5009	14.0002	15.0684	14.1034	15.7552	14.3763	14.2034	14.2001	14.9406	14.1071	14.4147				25	25	20	46.6	46.6	41.1	55.928	0	155.85	14508000000	115
P02679	P02679	Fibrinogen gamma chain	FGG	11.4651	10.753	12.2858	10.7014	10.98	11.161	11.3982	12.1909	11.2414	11.5769	11.7053	11.9951	11.9514	10.7709	11.2352	10.7897	12.1918	12.058	11.395	11.2486	11.7285	11.5247	11.7432	11.4477	12.3229	11.2407	11.3804	10.9712	11.8269	10.7183	11.3145	11.4012				14	14	14	34.2	34.2	34.2	51.511	0	83.328	4030400000	49
P02686	P02686	Myelin basic protein	MBP	11.4022	11.1257	11.2977	10.3214	10.9643	11.4648	11.8878	11.3247	11.6124	11.5434	11.9226	12.1612	10.941	11.5356	12.3088	10.349	11.0857	11.3133	11.4723	11.4437	11.5648	10.2102	11.5581	10.8685	11.8857	12.0822	11.9837	11.4673	11.4846	11.1776	11.4283	12.2869				3	3	3	11.8	11.8	11.8	33.117	0	60.983	147690000	5
P02689	P02689	Myelin P2 protein	PMP2	11.3027	10.7856	11.7917	11.5391	11.167	11.5744	11.0306	12.3746	11.2411	12.0529	11.2033	11.7077	11.3505	11.1169	11.3995	11.6205	11.5349	11.1975	12.1984	10.5752	11.5762	12.1163	11.2187	11.8399	10.7649	11.2155	11.8378	12.1824	11.4731	11.7039	11.9671	11.092				2	1	0	14.4	9.1	0	14.909	0.0037037	18.424	6973600	1
P02724	P02724	Glycophorin-A	GYPA	11.6923	11.2774	11.6892	11.37	11.0044	11.4778	12.3441	11.6041	10.9087	11.2247	11.7136	10.7972	11.4392	10.6208	11.5979	10.2843	10.9412	11.8815	11.6349	11.5964	11.5982	11.459	11.657	12.0713	12.1183	11.4115	11.4448	11.6519	11.0996	12.0145	11.5387	12.0844				1	1	1	20	20	20	16.331	0.0046496	17.485	11652000	1
P02730	P02730	Band 3 anion transport protein	SLC4A1	11.8743	11.7888	11.2478	10.7138	11.9217	11.3777	10.7792	10.9498	11.5037	11.2673	11.1722	10.4013	11.5134	11.9738	11.5833	11.0633	11.7288	10.9425	10.9704	11.272	11.7879	11.7092	11.8002	11.5157	12.8265	11.1386	11.2866	10.8135	12.8752	10.6887	10.8861	10.1252				2	2	2	4.1	4.1	4.1	101.79	0	28.156	180050000	6
P02743	P02743	Serum amyloid P-component;Serum amyloid P-component(1-203)	APCS	16.0008	16.3531	15.9143	17.6638	15.3526	17.173	15.4608	17.5029	15.6339	17.0566	15.5926	17.7972	15.5415	17.4115	15.855	17.4283	15.4989	16.8151	16.7132	17.3675	16.7549	17.4785	15.8005	16.4436	15.1956	16.5297	16.4692	18.065	15.242	16.4	15.2937	16.9355				11	11	11	34.1	34.1	34.1	25.387	0	323.31	49088000000	189
P02748;CON__Q3MHN2	P02748	Complement component C9;Complement component C9a;Complement component C9b	C9	11.0278	12.578	12.7057	10.7024	11.92	12.0021	11.5066	11.7557	11.7537	11.221	11.3736	10.8024	12.3051	11.6598	11.4319	11.9321	11.0999	11.5732	12.1201	11.4655	12.002	11.9806	11.2223	12.0837	10.7335	10.896	10.3668	11.7103	11.3245	11.2864	11.1282	11.2169				3	3	3	5.5	5.5	5.5	63.173	0	61.739	390090000	7
P02749	P02749	Beta-2-glycoprotein 1	APOH	11.7209	11.6812	11.712	10.9187	11.762	11.0967	11.0073	10.8852	12.4839	10.9467	10.6407	11.5003	11.3988	11.5941	12.1978	11.8821	11.2817	11.7357	12.3325	11.2097	11.6628	11.3111	11.1407	10.4919	11.1133	11.5899	11.5203	11.8233	13.0796	12.2761	12.2034	11.3075				7	7	7	22	22	22	38.298	0	28.221	874290000	15
P02750	P02750	Leucine-rich alpha-2-glycoprotein	LRG1	11.3119	11.9923	11.1353	10.7477	11.8067	10.8218	11.8124	11.6556	11.5037	11.1834	11.8481	10.4478	10.5603	11.3538	11.8299	11.4737	11.7478	11.7254	12.2564	11.408	11.4276	11.3437	11.2438	12.734	11.5577	12.5174	11.579	11.3616	10.8145	11.2673	11.7705	11.3258				10	10	10	27.1	27.1	27.1	38.177	0	222.66	2312700000	27
P02751	P02751	Fibronectin;Anastellin;Ugl-Y1;Ugl-Y2;Ugl-Y3	FN1	15.7682	15.7101	15.4909	15.6615	15.5777	16.1266	15.8792	16.4385	16.1708	16.2139	15.5899	16.0459	15.5006	16.3834	15.8908	16.5695	15.789	16.1881	16.025	16.1402	15.6595	16.0365	15.5047	16.1629	15.8773	15.9355	16.117	16.2317	15.5744	15.9718	15.5279	15.9737				43	43	43	22.2	22.2	22.2	262.62	0	323.31	22603000000	207
P02753	P02753	Retinol-binding protein 4;Plasma retinol-binding protein(1-182);Plasma retinol-binding protein(1-181);Plasma retinol-binding protein(1-179);Plasma retinol-binding protein(1-176)	RBP4	13.4907	13.2799	12.6544	12.9224	12.8349	12.7205	13.488	13.2948	12.8761	13.7952	12.6393	14.006	12.7389	13.7958	13.0054	13.7824	11.9589	13.6513	12.9767	13.2952	13.0236	13.7044	12.4944	12.7893	12.3937	13.837	13.0065	13.4831	12.6806	13.6782	12.3832	12.851				6	6	6	24.9	24.9	24.9	23.01	0	11.659	3205700000	28
P02760	P02760	Protein AMBP;Alpha-1-microglobulin;Inter-alpha-trypsin inhibitor light chain;Trypstatin	AMBP	12.4189	13.4293	13.3596	15.1306	13.0019	14.6091	14.1994	14.753	13.7485	14.1759	12.9465	14.7434	13.2456	14.6389	13.6253	14.5988	13.5079	14.4447	14.1149	14.4137	13.9707	14.5153	13.5677	14.1307	13.1062	14.0675	13.9956	14.7839	12.9383	14.1186	13.1103	13.9548				13	13	13	38.4	38.4	38.4	38.999	0	138.29	4937500000	64
P02763	P02763	Alpha-1-acid glycoprotein 1	ORM1	11.9087	11.2508	11.3727	10.6802	11.4841	10.9419	10.7746	11.4441	11.7631	12.5749	11.7738	10.955	10.3439	11.2352	11.6854	10.4846	11.4994	12.7311	11.6855	11.6924	11.814	11.0698	11.0659	11.9624	10.4558	10.6428	11.7203	10.7281	10.5782	11.1655	11.5099	11.0658				9	9	6	34.8	34.8	26.9	23.511	0	69.784	7705600000	72
P02765;CON__P12763	P02765	Alpha-2-HS-glycoprotein;Alpha-2-HS-glycoprotein chain A;Alpha-2-HS-glycoprotein chain B	AHSG	12.8254	14.0131	13.3192	16.1394	13.63	14.4624	14.5407	15.0329	14.036	14.5752	13.6089	14.724	13.6912	14.4934	13.9863	15.31	14.4887	14.4409	14.147	14.2209	14.1751	14.2222	13.8766	13.4467	13.5753	15.0264	13.7358	14.5174	13.5512	14.319	13.3802	13.9579				11	11	11	31.9	31.9	31.9	39.324	0	172.08	10613000000	40
P02766	P02766	Transthyretin	TTR	8.85487	8.72451	12.8279	14.9528	13.1474	14.2785	14.6994	14.3988	11.4964	12.1299	13.2046	14.4288	13.3867	14.1352	13.7502	14.4991	11.6317	11.3309	14.0831	14.3706	13.8385	14.1968	13.5017	14.118	10.7968	11.5132	13.8519	13.919	14.0078	14.8899	13.1543	13.6279				7	7	7	65.3	65.3	65.3	15.887	0	323.31	12315000000	92
P02774;CON__Q3MHN5;CON__ENSEMBL:ENSBTAP00000018229;Q8TDJ6	P02774	Vitamin D-binding protein	GC	14.5271	14.4733	14.3773	15.6484	14.3761	14.2866	14.8557	15.5019	14.5814	15.3193	14.3625	15.0747	14.0939	14.7959	14.1201	15.1236	14.5972	14.8875	14.8998	14.766	14.7747	15.1675	14.6882	14.5206	14.2661	15.369	14.2322	14.9967	14.3419	15.328	14.1884	14.6171				13	13	13	28.3	28.3	28.3	52.963	0	99.647	3440300000	46
P02775	P02775	Platelet basic protein;Connective tissue-activating peptide III;TC-2;Connective tissue-activating peptide III(1-81);Beta-thromboglobulin;Neutrophil-activating peptide 2(74);Neutrophil-activating peptide 2(73);Neutrophil-activating peptide 2;TC-1;Neutrophil-activating peptide 2(1-66);Neutrophil-activating peptide 2(1-63)	PPBP	12.2275	11.1163	12.0408	9.88872	11.2861	10.9281	11.8343	12.093	11.8799	11.1633	11.8506	11.4589	11.9538	11.4148	10.9268	11.8003	11.5101	11.4516	11.734	11.3257	12.676	11.2843	11.7689	11.9503	11.6241	11.6268	11.3006	12.0047	11.8545	11.399	11.2928	11.7196				3	3	3	25.8	25.8	25.8	13.894	0	95.482	317890000	12
P02787;CON__Q2HJF0	P02787	Serotransferrin	TF	16.8923	16.8963	16.6042	17.7915	17.0653	17.1946	17.789	17.7507	17.2172	17.7688	16.5408	17.3821	16.5659	17.2943	16.7964	17.858	16.6656	18.1003	17.1576	17.2642	16.8771	17.6522	16.8489	17.3965	16.3607	18.2995	16.462	17.0132	16.3196	18.2721	16.4731	17.3195				55	55	53	66.9	66.9	65.2	77.063	0	323.31	40704000000	308
P02788	P02788	Lactotransferrin;Lactoferricin-H;Kaliocin-1;Lactoferroxin-A;Lactoferroxin-B;Lactoferroxin-C	LTF	14.6886	14.4884	14.4649	14.207	17.6887	14.2594	15.4899	16.1529	16.2523	15.4548	15.1349	14.9944	16.2209	14.865	15.1738	15.6375	15.5971	15.1146	14.9426	14.9931	16.1375	14.854	17.0826	15.9658	14.8648	15.9498	14.8035	15.0889	15.4226	16.7539	15.3733	14.8354				46	46	43	63.8	63.8	59.7	78.181	0	323.31	16606000000	195
P02790	P02790	Hemopexin	HPX	15.3599	14.9851	14.773	16.4848	14.7459	16.343	15.5571	15.7685	15.115	16.3141	14.6058	15.695	14.9316	15.8815	15.2574	16.4619	14.7467	16.3714	15.4001	15.7377	15.286	16.1743	15.143	15.563	14.7627	16.3402	15.0209	15.7684	14.6594	15.863	14.5023	15.3846				24	24	24	44.8	44.8	44.8	51.676	0	166.12	17745000000	215
P02792	P02792	Ferritin light chain	FTL	14.3399	14.8886	15.2328	14.1766	13.9018	14.0073	13.6937	13.9395	13.8389	14.6358	15.1191	15.2569	13.8547	13.4481	13.7697	13.8925	13.9046	14.1387	13.7721	14.0756	14.7888	14.3164	14.3771	14.3729	13.4668	14.3465	14.9697	14.1318	13.3178	14.1931	14.0423	14.3102				9	9	9	43.4	43.4	43.4	20.019	0	137.22	4820500000	72
P02794	P02794	Ferritin heavy chain;Ferritin heavy chain, N-terminally processed	FTH1	11.0431	11.4529	11.5475	12.5713	11.5687	10.8442	11.7232	11.1719	11.6338	10.9825	11.5905	11.8687	11.6947	12.2503	11.8873	11.2924	11.6321	11.5998	11.7503	11.8943	12.4066	12.038	12.0508	11.345	12.5905	11.483	10.65	12.1492	11.2826	11.6901	11.4141	11.178				7	7	7	37.2	37.2	37.2	21.225	0	67.331	1178400000	18
P02814	P02814	Submaxillary gland androgen-regulated protein 3B;Peptide P-A;Peptide D1A	SMR3B	11.9455	11.4427	11.2609	10.485	12.6038	10.8681	11.4654	11.5607	12.5596	11.6383	11.4894	12.2117	11.2291	11.4608	12.3128	10.8257	11.3927	11.8676	11.7176	11.1873	11.5369	11.1359	11.7403	10.9	11.3183	12.2027	11.5681	11.4056	11.653	11.082	11.9701	11.4376				2	2	2	65.8	65.8	65.8	81.875	0	56.955	188270000	3
P03928	P03928	ATP synthase protein 8	MT-ATP8	11.0141	11.9227	11.251	11.4062	11.7807	10.2362	11.8985	11.8445	11.5539	11.8122	11.2122	11.1771	11.5309	11.6291	11.6385	11.0874	11.693	10.6716	11.3166	10.9872	11.769	11.5831	11.2728	11.8621	11.3583	12.1311	11.3655	11.5632	11.6227	12.1902	12.2968	11.0564				1	1	1	13.2	13.2	13.2	79.916	0.0098132	1.413	68035000	1
P03950	P03950	Angiogenin	ANG	12.2019	11.0946	12.6443	12.0641	11.0635	11.8711	11.7424	11.1692	11.3626	11.278	12.1558	10.641	11.8306	11.9305	10.9099	10.9537	11.3756	10.9289	11.1356	11.1353	11.5909	12.0511	11.196	11.6928	11.5445	10.7233	11.2599	11.6815	11.404	12.3682	12.4251	12.001				2	2	2	10.9	10.9	10.9	16.55	0.006856	16.149	106240000	3
P03973	P03973	Antileukoproteinase	SLPI	13.8737	13.942	14.0971	12.9496	15.2287	13.2143	16.5046	13.8938	15.374	15.4308	15.7802	13.5691	13.328	13.4645	13.2516	14.2663	13.4624	13.7923	13.3515	13.2126	16.3028	13.6136	15.117	15.8593	15.0838	16.1355	13.2478	13.383	13.4033	15.3389	15.2766	13.6949				10	10	10	46.2	46.2	46.2	14.326	0	28.911	9784700000	43
P04004;CON__Q3ZBS7;Q99542	P04004	Vitronectin;Vitronectin V65 subunit;Vitronectin V10 subunit;Somatomedin-B	VTN	15.5524	15.846	15.4153	17.4421	15.9717	16.6146	16.0326	16.7702	15.8311	16.1868	15.437	17.4195	15.7464	16.8698	15.7975	16.9541	14.8481	16.5665	16.3132	17.1795	16.228	17.4756	15.6021	16.2679	14.9713	16.7483	15.6835	17.7152	15.2048	16.5719	15.2557	17.0792				17	17	17	32.2	32.2	32.2	54.305	0	323.31	36683000000	236
P04040	P04040	Catalase	CAT	14.4333	14.0348	14.1614	13.7693	14.4655	14.2471	14.087	13.874	14.2425	14.0058	14.4531	13.9364	14.0394	14.2638	14.1801	14.017	13.9832	13.7832	13.6944	13.7216	14.2184	14.1062	14.2467	14.4549	14.1497	13.9199	13.6613	13.3211	14.1215	14.5248	14.4085	14.1921				26	26	25	43.5	43.5	43.5	59.755	0	323.31	6037700000	107
P04062	P04062	Glucosylceramidase	GBA	11.1286	10.6034	10.9127	11.1111	11.8328	10.7201	11.1477	11.5851	11.3149	11.644	11.7876	11.2913	11.0587	11.5542	11.188	11.1139	11.2029	11.4041	11.159	11.7521	12.1904	11.6958	12.0561	11.3185	11.0865	10.8958	11.2922	12.2399	11.4659	11.4166	12.9054	11.2596				3	3	3	4.9	4.9	4.9	59.716	0.00043898	47.607	277640000	9
P04075;P05062	P04075	Fructose-bisphosphate aldolase A	ALDOA	16.8012	16.2881	16.2369	16.139	16.7529	16.5453	16.7479	16.5442	16.5306	16.0436	16.8821	16.5219	17.3982	16.374	16.7201	16.2088	17.2817	16.3282	16.1469	16.1825	16.8088	16.4833	16.7001	16.4536	16.9637	16.1254	16.6792	16.3253	16.9956	16.4072	16.7587	16.4751				32	32	28	67.3	67.3	55.5	39.42	0	323.31	40752000000	235
P04080	P04080	Cystatin-B	CSTB	13.8692	14.1867	14.4149	13.5732	14.722	13.768	14.0136	13.7617	14.2082	14.0037	14.2442	13.7508	13.7586	13.8713	14.0853	14.0235	14.0705	13.7859	13.6731	13.8047	13.9457	13.9399	14.1244	13.9628	13.9212	13.7579	13.9306	13.7962	14.2951	13.891	13.858	13.7215				8	8	8	94.9	94.9	94.9	11.139	0	323.31	8315200000	151
P04083	P04083	Annexin A1	ANXA1	15.5761	16.5617	16.9556	15.2422	15.9788	15.3751	14.9626	15.2547	15.7899	15.4745	16.4193	15.8082	16.3844	15.4476	16.1021	15.1225	17.1482	15.1962	15.6912	15.4213	15.5601	15.5552	16.03	15.1566	15.7538	15.7695	16.2611	15.7702	16.4649	15.4409	15.7385	15.5025				30	30	30	72.8	72.8	72.8	38.714	0	323.31	34533000000	254
P04156	P04156	Major prion protein	PRNP	9.85175	11.3287	10.1228	12.6407	15.9835	13.1038	9.48382	12.1954	12.9549	13.584	12.7017	13.6563	12.8484	13.4427	13.1662	13.4897	11.1592	14.2424	13.6062	13.8383	12.8586	13.6713	12.2662	13.3497	12.1383	14.0345	13.0135	13.2655	12.3245	14.4705	12.0617	13.893				3	3	3	11.5	11.5	11.5	27.661	0	46.403	2039300000	24
P04179	P04179	Superoxide dismutase [Mn], mitochondrial	SOD2	13.7349	13.627	13.8292	14.2464	14.426	14.2327	14.7549	14.1965	14.5027	13.8253	14.0444	13.8137	14.2728	13.6502	14.765	14.1095	14.8108	13.8416	13.4337	13.5851	13.977	13.7656	14.901	13.6937	14.5085	14.1497	14.782	13.8372	14.226	13.7789	13.9814	13.6981				10	10	10	37.4	37.4	37.4	24.75	0	300.73	7035400000	46
P04196	P04196	Histidine-rich glycoprotein	HRG	13.3773	12.9392	12.3399	13.386	12.7185	13.6319	13.7757	13.707	13.2685	12.9674	12.8353	13.8316	12.8759	13.5206	12.8188	13.6047	12.7595	13.1951	13.0753	13.2359	12.8999	13.4448	12.6337	12.8834	12.8986	13.1507	12.705	13.0647	12.925	13.2087	12.605	13.0098				14	14	14	26.7	26.7	26.7	59.578	0	323.31	6677200000	62
P04216	P04216	Thy-1 membrane glycoprotein	THY1	10.7679	11.3954	11.2416	10.9279	11.685	11.4101	11.1946	11.7882	11.0837	10.8214	11.5416	11.3774	12.3432	11.3567	11.5471	10.9128	11.5193	11.4273	11.2157	11.9965	12.7232	12.2809	11.6401	11.1194	11.9322	12.0676	12.1184	11.3557	12.483	11.4021	11.1083	11.3242				4	4	4	24.8	24.8	24.8	17.935	0	30.023	2551000000	44
P04217	P04217	Alpha-1B-glycoprotein	A1BG	14.9367	14.0846	13.9759	14.4933	14.1213	14.1904	14.1886	14.26	14.1329	14.7279	13.8192	14.2268	13.8936	15.0965	14.0793	14.5897	13.5571	14.7129	13.8786	13.8197	14.2062	14.4205	13.4681	13.8277	13.7117	14.6241	13.7974	14.0595	13.83	14.5439	13.2326	14.1201				12	12	12	30.1	30.1	30.1	54.253	0	150.29	8794900000	70
P04229;Q29974;Q30167;Q9TQE0;P79483;Q30154;P13762	P04229;Q29974;Q30167;Q9TQE0;P79483	HLA class II histocompatibility antigen, DRB1-1 beta chain;HLA class II histocompatibility antigen, DRB1-16 beta chain;HLA class II histocompatibility antigen, DRB1-10 beta chain;HLA class II histocompatibility antigen, DRB1-9 beta chain;HLA class II histocompatibility antigen, DR beta 3 chain	HLA-DRB1;HLA-DRB3	12.9473	13.9601	14.1547	14.1683	13.7022	12.6008	13.264	13.4294	14.0295	12.679	14.4811	13.8922	14.1048	12.8382	13.7237	12.8236	14.3949	12.732	13.3767	13.1199	13.8112	13.3896	14.0263	13.0629	13.5582	12.5474	12.5307	12.474	15.0937	13.4323	14.162	12.9917				7	7	1	21.8	21.8	8.6	29.914	0	44.565	2041300000	23
P04233	P04233	HLA class II histocompatibility antigen gamma chain	CD74	12.1556	11.6476	12.7877	11.6329	11.0161	11.5614	10.9715	11.2725	11.4832	10.2339	11.34	11.0889	11.2868	11.191	11.0512	10.9296	12.2942	10.9542	11.0487	11.7268	11.7309	11.6657	11.6149	10.2115	11.5758	11.2282	12.4521	11.2849	11.3019	11.7161	11.9909	11.4207				5	5	5	18.9	18.9	18.9	33.515	0	58.626	1177400000	30
P04259	P04259	Keratin, type II cytoskeletal 6B	KRT6B	10.6553	11.3706	11.9908	11.5685	11.132	11.747	11.5678	11.0029	10.8041	11.4492	11.6639	11.4367	11.7953	10.6946	11.994	9.68604	12.1728	11.0738	11.2601	11.5452	11.5738	11.4475	11.3621	11.67	11.5966	12.2613	11.3585	11.1226	12.6887	10.7914	12.0327	11.6775				29	1	0	41.8	3	0	60.066	0	89.949	87860000	4
P04278	P04278	Sex hormone-binding globulin	SHBG	10.9314	11.1835	11.5187	10.2943	11.3461	10.8479	10.7694	12.0183	11.5012	10.6323	11.6989	9.99728	12.126	11.1188	11.2658	10.6694	12.2305	10.9555	12.0427	11.0316	11.4524	12.2677	11.9203	10.4612	11.3877	11.5344	11.9053	12.1909	12.5034	11.1459	10.9913	11.6861				1	1	1	5.7	5.7	5.7	43.779	0.0098008	14.087	5180600	1
P04279	P04279	Semenogelin-1;Alpha-inhibin-92;Alpha-inhibin-31;Seminal basic protein	SEMG1	11.9521	11.9122	11.4315	11.4395	11.3376	11.6527	12.0795	11.4255	11.8497	11.4141	11.0434	10.1859	12.4209	11.2397	12.0209	11.0081	11.9098	11.1055	11.1919	11.3997	10.9587	11.171	11.7001	12.5999	11.3679	10.9141	11.397	11.0719	11.4215	10.9759	11.3794	11.6918				2	2	2	5.6	5.6	5.6	52.13	0	54.445	269410000	7
P04350	P04350	Tubulin beta-4A chain	TUBB4A	11.2939	11.7247	11.9537	11.7905	12.1785	11.4925	11.2855	11.997	12.0146	12.015	12.2032	10.8497	11.813	11.6006	11.5618	10.7158	11.3552	11.9135	11.573	10.7693	11.8642	11.4608	11.9612	11.7377	11.7894	11.322	12.0947	11.5717	11.2647	10.9962	12.0063	11.6106				15	1	0	38.3	1.8	0	49.585	0.0036925	18.351	114580000	9
P04406;O14556	P04406	Glyceraldehyde-3-phosphate dehydrogenase	GAPDH	17.219	16.3342	16.3859	16.1241	16.8786	16.7593	17.3388	16.4069	17.0105	16.1117	16.8105	16.4393	17.4479	16.5202	16.9616	16.721	17.2441	16.5749	16.5519	16.5039	16.758	16.5756	17.0722	16.6387	16.8409	16.1365	16.7907	16.3093	17.1669	16.658	17.2806	16.6286				26	26	26	68.7	68.7	68.7	36.053	0	323.31	1.29e+17	351
P04424	P04424	Argininosuccinate lyase	ASL	11.5878	12.0241	11.7235	10.7971	12.3095	11.3725	11.2673	12.535	10.8245	11.611	11.9562	10.8959	11.6861	11.1649	11.662	10.6073	11.3482	10.9637	11.3388	11.042	11.5791	11.3765	12.4243	11.0665	12.5326	11.9218	11.4307	11.213	12.0305	11.5388	11.3758	11.7807				1	1	1	2.4	2.4	2.4	51.657	0.0092504	14.479	42168000	1
P04439;Q09160	P04439;Q09160	HLA class I histocompatibility antigen, A-3 alpha chain;HLA class I histocompatibility antigen, A-80 alpha chain	HLA-A	12.7983	13.0331	13.5411	13.2562	14.643	13.4867	13.579	13.5248	13.7073	12.4115	15.1546	13.8762	13.5122	12.5033	13.5	12.3407	13.463	13.5225	13.0808	13.2771	13.0861	13.2938	14.4119	12.8116	13.3512	12.8331	13.9748	13.2855	14.3448	13.2073	13.7806	13.4069				10	7	0	34.5	20.5	0	40.84	0	68.755	5613900000	44
P04632;Q96L46	P04632	Calpain small subunit 1	CAPNS1	15.5923	14.312	14.0062	15.3604	13.6011	16.0909	13.0745	14.3361	14.2564	15.063	13.3002	14.9948	14.9121	15.1925	14.9967	15.0863	14.7796	14.766	14.3705	14.5443	14.606	14.8871	14.49	14.3176	14.903	14.4422	14.9061	14.706	14.7465	14.703	14.215	14.2935				12	12	12	67.2	67.2	67.2	28.315	0	323.31	5638600000	82
P04792	P04792	Heat shock protein beta-1	HSPB1	17.173	18.5761	18.92	18.4188	17.0008	18.1384	16.9764	17.954	17.1793	18.2012	17.4872	18.3182	17.7625	17.944	18.4409	18.0848	17.7713	17.8351	17.684	17.8582	17.4663	17.666	17.596	17.5203	17.6321	17.2549	17.9303	17.9876	18.1618	17.5631	17.454	17.7555				28	28	28	94.1	94.1	94.1	22.782	0	323.31	6.61e+17	1137
P04839	P04839	Cytochrome b-245 heavy chain	CYBB	11.0708	11.2395	11.0566	11.2573	11.1655	11.0594	11.7869	10.8343	11.5566	11.8648	11.3896	11.7918	11.3749	11.9006	11.4267	10.3575	12.1211	11.7856	11.054	11.4484	10.9546	12.6698	11.356	11.7677	11.5363	11.8893	11.556	11.2877	11.3875	11.2916	11.171	11.155				1	1	1	1.9	1.9	1.9	65.335	0.0080906	1.545	25809000	1
P04843	P04843	Dolichyl-diphosphooligosaccharide--protein glycosyltransferase subunit 1	RPN1	12.0358	11.4831	11.5668	10.273	10.8247	11.6797	12.2307	12.446	12.0964	11.7913	10.6068	10.9643	11.2688	11.4589	11.3511	10.9529	11.1145	11.8826	12.1946	10.8312	12.1078	10.7422	11.2893	12.0353	12.3305	11.1054	11.7132	11.5888	11.4543	11.659	11.7205	11.3976				11	11	11	19.3	19.3	19.3	68.569	0	34.675	2327000000	25
P04899;P63096;P08754	P04899;P63096;P08754	Guanine nucleotide-binding protein G(i) subunit alpha-2;Guanine nucleotide-binding protein G(i) subunit alpha-1;Guanine nucleotide-binding protein G(k) subunit alpha	GNAI2;GNAI1;GNAI3	12.2734	11.9216	12.043	11.167	11.8007	11.3774	10.8749	11.3114	11.7388	11.5219	11.1123	11.0288	11.9867	11.4249	11.0893	10.9905	10.8814	11.1977	11.4699	10.9164	12.8537	12.4775	11.7117	11.6561	11.8201	11.209	11.8471	11.0789	11.9438	10.9808	12.6495	11.9469				3	2	2	9.6	6.5	6.5	40.45	0.0011346	27.487	36932000	2
P04921	P04921	Glycophorin-C	GYPC	11.6762	11.977	11.6756	11.6273	12.1125	11.407	11.4138	10.7611	10.8494	11.343	11.5069	11.6204	11.6462	12.407	11.8481	10.7548	11.9183	11.5814	11.9216	11.4139	10.2418	10.9028	11.5762	11.5194	11.7848	11.4972	11.6563	11.0305	11.909	11.5436	11.1344	11.343				1	1	1	20.3	20.3	20.3	13.81	0	50.475	232330000	6
P05023;P13637;P50993	P05023	Sodium/potassium-transporting ATPase subunit alpha-1	ATP1A1	10.9388	11.2355	12.1616	10.7135	11.5512	11.0153	11.5442	11.3691	11.5416	11.5425	11.2233	11.693	11.8922	11.1298	10.6543	11.284	12.2427	11.7295	11.0003	12.0224	12.8513	11.6237	11.4021	11.1343	10.4481	12.237	11.0678	11.2551	12.0321	12.1369	11.3225	11.5106				8	8	8	7.8	7.8	7.8	112.89	0	15.505	621070000	13
P05026	P05026	Sodium/potassium-transporting ATPase subunit beta-1	ATP1B1	11.1877	10.8091	11.7551	11.6624	11.6274	11.2922	10.8696	11.3921	12.5299	11.0349	11.8922	12.0463	11.5875	10.6379	11.0924	10.1942	11.8161	10.2903	11.5191	11.5688	11.4114	11.2488	12.0696	10.9434	11.7088	11.9401	11.107	12.0761	11.3649	11.8751	11.4753	11.5252				4	4	4	14.9	14.9	14.9	35.061	0	97.434	97137000	7
P05067	P05067	Amyloid beta A4 protein;N-APP;Soluble APP-alpha;Soluble APP-beta;C99;Beta-amyloid protein 42;Beta-amyloid protein 40;C83;P3(42);P3(40);C80;Gamma-secretase C-terminal fragment 59;Gamma-secretase C-terminal fragment 57;Gamma-secretase C-terminal fragment 50;C31	APP	10.6567	11.1999	11.0946	11.1926	11.9667	10.7887	11.2223	10.9323	11.0391	11.3102	11.5426	10.7742	11.3196	11.445	11.0537	11.2462	10.9806	10.5699	11.3952	11.318	11.3313	12.0436	11.5975	11.9514	11.6772	12.0038	11.1318	11.1706	11.8455	11.7882	12.0464	11.0343				4	4	4	5.2	5.2	5.2	86.942	0.00042918	43.379	66526000	5
P05089	P05089	Arginase-1	ARG1	10.6875	11.0498	12.048	11.5148	11.2771	11.1885	11.3087	10.5739	10.7004	11.0887	11.7226	10.9425	11.8948	11.3811	11.505	11.1777	11.4868	11.7317	11.0656	11.0316	11.0131	10.6901	11.2757	12.2768	11.995	11.9536	11.0478	11.2023	11.2134	11.1163	12.2424	12.1125				2	2	2	5.9	5.9	5.9	34.735	0.0011287	26.903	56097000	2
P05090	P05090	Apolipoprotein D	APOD	11.0336	11.8806	11.3776	11.085	11.7113	11.1766	11.6968	11.3201	11.577	10.9394	10.9772	11.798	11.6014	10.703	11.076	10.9496	11.6574	11.7421	11.2798	10.7796	11.5516	11.3686	12.1465	11.636	11.6785	10.8014	11.3015	10.5988	11.8326	11.6061	11.6336	10.9727				6	6	6	23.8	23.8	23.8	21.275	0	11.87	476080000	12
P05091;P47895	P05091	Aldehyde dehydrogenase, mitochondrial	ALDH2	10.6386	11.6563	11.7348	11.3035	11.9934	10.6551	11.0522	11.1001	11.0505	11.9749	12.1997	10.9553	12.0896	10.3701	11.639	10.7916	12.3206	11.0658	11.8765	11.7162	12.2458	11.8862	12.8117	11.2314	12.8103	11.5289	11.548	10.7376	11.9416	11.8109	11.774	10.4004				11	11	9	21.9	21.9	18.6	56.381	0	53.553	1009200000	28
P05107	P05107	Integrin beta-2	ITGB2	10.4068	11.1008	11.9117	11.9381	11.5895	10.9582	11.778	11.3529	12.075	11.4956	11.8554	10.3937	11.6294	12.0416	11.4365	10.7007	11.7878	11.3341	11.1332	11.9811	10.6788	12.4421	12.1523	12.2541	12.2731	11.3837	11.2659	11.6987	11.6552	10.9252	11.812	11.5243				2	2	2	2.6	2.6	2.6	84.781	0.00044763	50.527	67516000	2
P05109	P05109	Protein S100-A8;Protein S100-A8, N-terminally processed	S100A8	15.6971	14.9803	15.045	14.7467	17.3488	15.1485	15.3489	14.5435	16.5407	15.2733	14.8429	15.0478	16.47	15.1874	15.5323	15.2067	15.9254	15.3864	15.3062	15.2533	15.1159	15.1535	15.9124	15.2383	15.0454	15.5925	15.3118	15.0407	15.7765	15.3955	14.8448	14.914				13	13	13	72	72	72	10.834	0	58.214	37302000000	207
P05114	P05114	Non-histone chromosomal protein HMG-14	HMGN1	13.491	15.2186	14.9701	14.5831	15.3302	14.6064	16.1895	16.5033	16.1634	13.975	16.4919	15.5089	15.9773	14.8579	15.1983	14.2522	14.7661	14.8963	16.4027	16.1472	15.5703	15.8263	15.0856	15.0966	15.9198	15.0319	15.2262	15.9288	15.4665	15.1161	15.7739	15.6623				16	16	16	73	73	73	10.659	0	323.31	1.21e+17	164
P05141;P12235	P05141;P12235	ADP/ATP translocase 2;ADP/ATP translocase 2, N-terminally processed;ADP/ATP translocase 1	SLC25A5;SLC25A4	11.9467	12.1749	11.188	10.915	10.7998	10.5453	10.9166	12.2642	11.676	11.4519	11.2895	11.7383	11.0796	11.5027	11.6303	10.9893	11.1334	11.3839	11.514	12.042	11.6166	12.2516	11.6684	11.83	10.7976	12.0492	11.9585	11.3123	11.8462	10.5158	10.8262	11.6527				3	3	1	9.4	9.4	4.4	32.852	0.0011682	30.556	272550000	6
P05154	P05154	Plasma serine protease inhibitor	SERPINA5	14.0691	12.9425	13.0753	12.9151	14.1156	12.9164	13.9329	13.3467	14.0182	14.1684	12.8202	12.9917	12.857	13.6222	13.1846	13.7556	12.8578	13.0241	12.946	13.1526	13.4589	13.2586	15.3865	12.9814	14.037	13.6626	14.1916	13.7354	13.0923	13.1432	13.4956	12.5868				11	11	11	28.8	28.8	28.8	45.674	0	45.005	1412100000	36
P05155	P05155	Plasma protease C1 inhibitor	SERPING1	15.2357	14.4184	14.4246	14.9776	14.8446	14.5024	14.6907	15.9586	14.4194	15.428	13.9212	14.962	14.2031	15.3554	14.525	15.5267	14.3784	15.0235	14.6156	14.846	15.0312	15.1038	15.028	14.7207	14.8383	15.4902	14.0836	14.7365	14.3945	15.4323	14.2099	14.5508				10	10	10	20.4	20.4	20.4	55.154	0	80.405	5377500000	68
P05156;CON__Q32PI4	P05156	Complement factor I;Complement factor I heavy chain;Complement factor I light chain	CFI	12.0027	11.1972	11.8619	11.5929	12.3639	11.2588	11.1531	12.0014	12.8405	11.8803	11.1194	10.4144	11.0964	11.3185	12.1878	10.5123	11.9482	11.6035	11.7961	10.9518	11.3107	10.6458	12.4651	10.6825	12.2959	11.1989	11.6552	11.4384	11.8426	11.733	11.6494	11.9333				9	9	9	16.5	16.5	16.5	65.75	0	23.418	683150000	27
P05161	P05161	Ubiquitin-like protein ISG15	ISG15	11.8291	11.0448	11.2284	11.3542	10.9671	11.1862	10.9464	11.141	11.0114	10.7417	11.4892	11.4294	11.2725	10.6589	12.0944	11.8575	11.2657	10.5696	12.0719	11.6003	11.5948	11.5074	12.0299	11.1342	11.2898	11.8442	11.3943	11.7954	12.2681	11.864	11.7399	11.7306				2	2	2	10.9	10.9	10.9	17.887	0.0011468	28.618	189550000	4
P05164	P05164	Myeloperoxidase;Myeloperoxidase;89 kDa myeloperoxidase;84 kDa myeloperoxidase;Myeloperoxidase light chain;Myeloperoxidase heavy chain	MPO	15.3359	14.991	14.8034	14.762	16.0388	15.2485	14.6657	14.791	15.402	15.2322	14.547	14.6908	15.8769	15.1969	14.9147	15.2932	15.0449	15.4822	15.0572	15.0476	14.555	14.6534	15.8045	15.265	14.5405	16.6644	14.5339	14.3381	15.1894	14.6737	14.8282	14.2802				23	23	19	29.9	29.9	25.6	83.868	0	115.21	7007600000	126
P05186	P05186	Alkaline phosphatase, tissue-nonspecific isozyme	ALPL	11.125	11.3215	11.2556	10.9574	12.262	11.5187	12.1467	10.7378	11.71	11.0461	11.0854	11.2541	11.0258	10.6459	12.1386	10.0164	10.7861	12.1958	10.8767	11.7445	10.7044	10.6573	11.4413	12.0019	12.3517	11.859	11.9084	12.1261	12.1724	11.073	11.8696	11.1703				5	5	5	11.5	11.5	11.5	57.304	0	91.141	326930000	8
P05187;P09923	P05187	Alkaline phosphatase, placental type	ALPP	11.5215	11.8109	11.6051	10.8042	11.9622	11.9641	11.8716	11.2335	11.4108	10.7826	11.6181	11.5996	11.3293	11.5504	10.6849	11.8885	11.851	11.4248	12.0731	10.7822	11.3232	11.4633	11.7613	11.7329	11.4146	11.8842	12.1124	11.6396	11.1053	11.3084	11.7099	10.4649				16	3	3	35.1	8.4	8.4	57.953	0	117.98	996620000	18
P05198	P05198	Eukaryotic translation initiation factor 2 subunit 1	EIF2S1	11.667	12.0421	12.3264	11.3904	11.611	11.1513	10.5664	11.1648	11.6852	10.1507	12.0912	10.8959	11.8626	11.011	11.9643	10.811	11.1847	11.4277	12.1712	11.8678	12.3327	11.7568	11.3703	11.4736	12.2227	11.6245	11.1633	11.4629	11.714	11.279	11.48	10.4153				1	1	1	3.8	3.8	3.8	36.112	0.00044783	5.053	201870000	3
P05204	P05204	Non-histone chromosomal protein HMG-17	HMGN2	16.2425	17.887	17.4007	17.7906	17.6459	17.8872	17.8967	18.7668	18.0301	16.4995	18.4345	18.7046	18.1248	17.7193	17.6377	17.0175	16.4219	17.5505	18.7249	18.6193	17.5947	17.9561	17.8515	18.0873	17.3829	17.8612	17.5289	18.7984	17.2616	17.9321	17.7619	18.3822				18	18	12	76.7	76.7	61.1	93.926	0	66.66	6.23e+17	435
P05362	P05362	Intercellular adhesion molecule 1	ICAM1	11.484	12.2559	12.4741	10.6861	11.4014	10.9764	11.5222	11.4887	11.2872	11.2934	11.7532	11.7564	10.9836	11.2748	12.0989	11.3826	12.2944	10.9732	10.7983	11.2359	12.0117	11.5511	11.3223	12.3725	11.0244	10.6796	11.8263	12.0893	11.9034	11.4734	12.2994	10.7688				3	3	3	7.1	7.1	7.1	57.825	0	11.994	51697000	7
P05386	P05386	60S acidic ribosomal protein P1	RPLP1	11.2051	11.4513	11.1047	11.4558	11.6605	11.9729	11.1459	12.022	12.8336	10.5648	10.988	10.7765	11.5019	11.2356	11.3777	11.4782	11.8436	12.0814	11.8542	11.8013	11.8636	11.0398	11.6005	11.5637	11.9754	11.821	11.3673	11.0649	11.6019	11.5944	10.3784	11.4922				3	2	2	66.7	51.8	51.8	11.514	0	228.35	5835400000	17
P05387	P05387	60S acidic ribosomal protein P2	RPLP2	14.3105	14.1322	14.4475	13.9204	14.4299	13.9882	14.2832	13.6454	14.1577	13.9731	14.2059	13.6669	14.1172	14.1288	14.2248	13.8985	13.4353	14.0209	13.8617	14.0093	13.9018	13.6041	14.1823	13.7841	14.5302	13.5787	13.6919	13.6542	14.8652	13.5981	13.5674	13.5378				7	7	6	75.7	75.7	60.9	11.665	0	167.8	7051200000	84
P05388;Q8NHW5	P05388;Q8NHW5	60S acidic ribosomal protein P0;60S acidic ribosomal protein P0-like	RPLP0;RPLP0P6	14.5484	13.6766	13.7155	13.2263	14.0791	13.4501	13.7937	13.6954	13.9147	13.8418	13.3907	13.5143	14.4693	13.9361	14.0097	14.0369	14.7515	13.5094	13.3696	13.5388	14.027	13.5049	14.2785	13.3708	14.6299	13.8317	13.497	13.2734	14.3442	13.2782	14.3422	13.2851				13	13	13	45.1	45.1	45.1	34.273	0	64.439	3571900000	48
P05413	P05413	Fatty acid-binding protein, heart	FABP3	13.379	14.2323	13.6813	14.2866	12.8321	15.1469	13.0114	14.1067	13.9845	14.0765	13.4654	14.1114	14.0046	13.8898	14.0755	14.5567	13.467	14.4883	13.5444	13.7945	13.7707	13.8165	13.4701	13.8429	13.7635	13.863	14.5083	14.0896	13.8092	13.0652	13.1496	14.1294				10	10	9	67.7	67.7	62.4	14.858	0	37.269	4105700000	39
P05455	P05455	Lupus La protein	SSB	14.2394	14.7149	14.9738	13.9464	15.2299	13.9713	14.6352	13.8913	14.5619	13.6831	15.2943	14.2684	14.8631	14.2941	14.854	13.7256	15.0023	14.2193	14.1994	14.3874	14.851	14.5096	14.9447	14.2748	15.0125	14.3926	14.6962	14.658	14.8629	14.1142	14.3444	14.2633				20	20	20	36	36	36	46.836	0	73.67	9487700000	81
P05534	P05534	HLA class I histocompatibility antigen, A-24 alpha chain	HLA-A	11.3194	11.6074	12.4526	10.9797	11.2586	11.6201	12.0281	11.7979	12.1669	11.2494	12.2607	11.0503	11.6551	11.7205	11.1488	10.8326	11.1649	12.0264	11.2147	12.2213	12.5587	11.5651	11.5666	11.7463	10.7926	11.6756	12.0309	11.3934	11.7154	11.9473	11.68	11.4647				8	2	0	25.8	5.5	0	40.688	0	27.678	124480000	10
P05546	P05546	Heparin cofactor 2	SERPIND1	11.8293	11.7336	12.261	9.86539	12.0225	11.3638	12.3584	10.3464	11.1183	11.3481	11.6636	10.7541	11.5465	11.0391	12.446	10.9	11.6825	11.2771	11.8305	11.4916	12.0805	12.4832	11.7125	11.6374	11.5877	11.1011	11.5438	11.6172	12.0439	11.0445	11.0777	10.6995				3	3	3	4.6	4.6	4.6	57.07	0.0011123	25.592	27505000	3
P05556	P05556	Integrin beta-1	ITGB1	15.5181	16.3006	16.0425	16.1055	15.6873	16.3993	15.3752	15.802	15.7711	16.112	15.484	16.0111	15.6956	16.1569	16.343	16.0828	15.5847	16.1318	16.0914	16.051	15.9552	16.0383	16.0166	16.3131	15.6515	15.7717	16.6299	16.3052	15.8283	15.9693	15.8265	16.2982				20	20	20	20.1	20.1	20.1	88.414	0	201.12	12166000000	127
P05783;CON__H-INV:HIT000015463	P05783	Keratin, type I cytoskeletal 18	KRT18	17.9598	15.933	16.2451	14.772	16.6009	15.2098	18.001	15.4527	17.1524	16.2593	16.973	15.3794	17.3641	15.8493	17.1359	16.0613	17.5385	15.6374	17.0852	15.6065	17.5712	15.7801	16.4277	15.8869	17.4489	15.8072	16.9107	15.551	17.2362	16.3072	17.2951	15.7825				35	33	23	67.2	65.1	48.8	48.057	0	323.31	23257000000	221
P05976;P08590	P05976;P08590	Myosin light chain 1/3, skeletal muscle isoform;Myosin light chain 3	MYL1;MYL3	12.2652	11.4187	11.4261	11.7833	11.1286	11.2675	11.1709	11.4981	11.1664	12.1843	11.6097	11.9336	11.7319	11.197	11.1912	10.9123	12.1578	11.3135	11.4945	11.235	12.2456	11.8135	11.1216	11.1137	12.0083	11.3302	10.3288	11.764	11.6629	11.7127	12.0099	11.6651				2	2	2	8.2	8.2	8.2	21.145	0	43.088	768830000	11
P05997	P05997	Collagen alpha-2(V) chain	COL5A2	14.3997	15.0686	14.8441	14.7122	13.9424	15.2024	14.0825	15.5134	16.0814	14.5612	15.2906	15.7614	14.9842	14.3953	14.6849	13.9279	13.1963	15.4367	15.3341	15.1354	14.5037	15.0128	14.4569	16.0525	13.7416	15.2192	14.6268	14.5978	13.3382	16.4171	14.5274	15.8162				13	13	12	10.7	10.7	10	144.91	0	104.04	7856300000	46
P06132	P06132	Uroporphyrinogen decarboxylase	UROD	11.0107	11.0074	11.842	10.1624	11.9807	10.8966	11.5201	11.3798	12.3576	11.5432	11.2449	10.9555	11.2381	11.2668	11.0321	10.4783	10.9703	11.3995	11.3905	10.2818	10.8772	11.2483	12.0273	12.0272	12.4734	11.1102	12.2637	12.0739	12.1171	10.9099	11.1911	11.7247				3	3	3	10.9	10.9	10.9	40.786	0.00080321	33.521	61028000	3
P06280	P06280	Alpha-galactosidase A	GLA	11.3987	11.7827	12.0123	11.0213	11.8717	11.3996	11.5988	11.4997	12.021	11.4007	12.34	11.4905	11.7534	10.6237	13.1172	10.6503	11.7793	10.5172	11.9698	11.783	11.0941	11.4343	10.586	11.2967	11.8561	11.8071	11.0946	11.7434	11.5506	11.3532	10.6502	11.4094				4	4	4	12.1	12.1	12.1	48.766	0	30.876	59172000	5
P06307	P06307	Cholecystokinin;Cholecystokinin-58;Cholecystokinin-58 desnonopeptide;Cholecystokinin-39;Cholecystokinin-33;Cholecystokinin-25;Cholecystokinin-18;Cholecystokinin-12;Cholecystokinin-8;Cholecystokinin-7;Cholecystokinin-5	CCK	10.1836	11.738	11.7486	10.523	12.0434	11.4218	11.8603	11.1399	11.8093	11.169	12.0342	11.4739	11.3469	11.0274	11.5432	10.7904	11.2667	11.085	11.4317	10.4236	11.9713	12.2291	10.9542	11.9316	11.3818	11.2207	11.0836	11.4848	11.0026	11.142	11.6412	12.1513				1	1	1	7.8	7.8	7.8	12.669	0.0021314	22.282	942830000	9
P06312	P06312	Ig kappa chain V-IV region	IGKV4-1	11.5039	11.384	11.7284	11.0861	11.7107	11.1919	11.1737	11.6852	11.8672	11.1681	11.3431	11.5119	11.128	10.5459	12.5372	10.9766	11.206	11.277	12.3423	11.7351	11.5687	11.4402	11.6632	11.5165	11.2502	12.0234	11.1006	12.0028	11.8108	11.5542	11.7284	11.1122				1	1	1	7.4	7.4	7.4	13.38	0.0080697	15.307	43187000	1
P06396	P06396	Gelsolin	GSN	16.2389	16.7609	16.7301	16.732	16.26	16.511	16.4709	16.9115	16.5422	16.7163	16.3567	16.9347	16.2567	16.4318	16.4163	16.7647	16.7145	16.6617	16.2962	16.498	16.1571	16.5705	16.3854	16.3896	16.1652	16.6036	16.9108	16.3813	16.1454	16.4513	16.276	16.2853				36	36	13	45	45	27.4	85.696	0	323.31	74103000000	326
P06454	P06454	Prothymosin alpha;Prothymosin alpha, N-terminally processed;Thymosin alpha-1	PTMA	13.4592	14.5742	14.6397	13.7339	14.5565	13.864	12.7164	14.341	14.0392	13.5299	14.14	14.0336	14.178	13.9611	14.5779	13.4525	13.4809	14.0123	14.1581	13.9467	13.6455	13.7248	13.504	13.8353	13.7437	13.7442	14.1166	13.7945	13.8028	13.8846	13.227	13.7965				9	9	9	42.3	42.3	42.3	12.203	0	212.14	38114000000	164
P06576	P06576	ATP synthase subunit beta, mitochondrial	ATP5B	14.1288	14.0858	14.043	13.1912	14.017	13.8783	14.7024	13.8653	14.0712	13.8853	14.3467	13.5734	13.8365	13.8765	14.3683	14.2288	14.7078	13.7467	13.6308	13.3029	14.004	13.6668	14.2496	13.4886	14.1117	13.5706	14.1102	13.8419	14.0224	14.009	14.3053	13.8074				16	16	16	37.6	37.6	37.6	56.559	0	323.31	5279600000	100
P06702	P06702	Protein S100-A9	S100A9	14.7871	14.915	14.7949	14.6115	17.4018	14.0545	15.0265	14.2365	16.5113	14.7037	14.6868	14.8571	16.6197	14.5613	15.4077	14.7332	15.779	14.9586	15.2302	15.0263	15.0976	14.9985	15.7305	14.9303	15.0696	15.3479	15.1476	15.1933	15.7208	15.1234	14.6725	14.7995				13	13	12	93.9	93.9	86	13.242	0	323.31	78062000000	231
P06703	P06703	Protein S100-A6	S100A6	14.5183	15.5778	14.9969	16.6733	16.2515	16.7247	15.249	16.4141	16.0427	15.8862	16.0692	16.6723	15.9819	15.1453	15.6117	15.8379	15.815	15.7692	15.8577	15.9499	15.409	15.8308	15.3371	15.654	14.7529	15.7503	15.8168	16.2952	15.7419	15.8944	14.9208	15.7135				14	14	14	94.4	94.4	94.4	10.18	0	64.014	1.58e+17	135
P06727	P06727	Apolipoprotein A-IV	APOA4	15.3234	15.5102	15.3988	17.0905	15.3072	15.755	15.4511	16	15.5113	16.3643	15.9165	15.6857	15.4833	16.0338	15.5522	15.516	14.83	16.1369	15.4348	15.5947	15.6903	16.07	15.0427	15.4439	15.2693	15.8045	15.6198	15.6802	15.3483	16.0726	15.1509	15.5693				34	34	32	68.7	68.7	65.7	45.398	0	163.46	12513000000	167
P06730	P06730	Eukaryotic translation initiation factor 4E	EIF4E	11.1407	10.9795	11.1314	10.3551	11.523	10.5503	11.1585	10.8414	12.2848	10.9275	11.731	11.9152	11.6023	12.3401	11.3488	11.02	12.3415	11.7618	11.544	11.5701	11.9007	11.335	11.6504	11.7367	12.1459	10.4155	11.402	11.7989	11.2094	11.4071	12.1143	11.0719				6	6	6	33.6	33.6	33.6	25.097	0	41.096	999550000	22
P06733;P13929	P06733	Alpha-enolase	ENO1	17.5987	16.5654	16.7892	16.137	17.636	16.6476	18.0628	16.795	17.1664	16.2546	17.5864	16.6023	17.7515	16.6308	17.6282	16.9133	17.908	16.6647	16.7381	16.6742	17.3186	16.7169	17.4654	16.9532	17.7834	16.6201	17.2277	16.6393	17.5798	16.7907	17.4383	16.8233				48	48	44	90.8	90.8	80.2	47.168	0	323.31	1.31e+17	589
P06744;CON__Q3ZBD7;Q8N196	P06744	Glucose-6-phosphate isomerase	GPI	16.7373	15.2857	15.3888	14.953	15.8234	15.3513	16.8278	15.3427	16.2486	15.5019	16.2024	15.6744	16.2803	15.6736	15.8615	15.5431	16.5465	15.5981	15.7199	15.5741	15.7516	15.717	16.1079	15.5906	16.0647	15.6471	15.9044	15.4653	16.3249	15.6972	16.3093	15.425				20	20	19	34.4	34.4	33.3	63.146	0	210.33	12003000000	70
P06746	P06746	DNA polymerase beta	POLB	11.7734	11.812	12.2039	9.81264	12.5224	11.213	12.3166	11.5841	11.3579	11.4648	12.2775	10.6907	11.8436	10.771	12.3444	11.0707	11.5248	11.5928	12.059	11.4592	11.1564	11.2203	11.2958	11.7421	11.2835	11.2842	11.3904	11.6639	11.2691	11.0057	11.4899	11.4589				2	2	2	5.7	5.7	5.7	38.177	0.0021834	23.986	59688000	3
P06748	P06748	Nucleophosmin	NPM1	17.0489	16.8748	17.1489	16.01	16.9711	15.9736	16.9567	15.9212	16.8126	15.4383	17.8251	16.2386	17.2286	15.9718	16.9679	15.3876	16.7448	16.1636	16.6332	16.4032	16.7171	16.2684	17.1016	16.3859	17.0707	16.0294	16.9046	16.3853	17.2361	16.1963	16.8794	16.3044				31	31	31	60.5	60.5	60.5	32.575	0	323.31	1.04e+17	238
P06753	P06753	Tropomyosin alpha-3 chain	TPM3	14.3024	14.2928	14.4458	14.0283	14.5064	14.0731	14.0577	14.0846	14.7879	13.5937	14.9709	13.7225	14.4351	13.8344	14.3098	13.8932	14.4898	13.5953	13.5749	13.4624	13.9607	13.6599	14.1116	13.229	14.7681	13.2405	14.5512	13.1614	13.9003	12.917	13.7262	13.2528				34	10	10	59.6	20	20	32.95	0	51.589	5717400000	76
P06756	P06756	Integrin alpha-V;Integrin alpha-V heavy chain;Integrin alpha-V light chain	ITGAV	11.4992	11.3633	11.9342	12.4313	10.8939	11.5512	12.08	12.1433	11.0093	11.7054	12.3749	11.4218	11.6973	11.5255	11.7217	11.4109	10.7979	11.9139	11.2135	12.2704	12.1909	11.0299	11.6255	12.1837	11.7897	12.2655	11.4718	11.7637	11.2756	11.2089	11.3138	11.6186				7	7	7	7.3	7.3	7.3	116.04	0	18.118	562480000	24
P06865	P06865	Beta-hexosaminidase subunit alpha	HEXA	11.91	11.5478	11.1172	10.9034	11.9454	10.9581	11.5374	11.8031	12.2955	10.8251	10.9858	11.2115	11.5813	11.5404	11.7449	10.6099	11.047	11.2885	11.9226	12.1075	12.3362	11.4251	11.3447	11.6752	12.0257	11.5336	10.7257	11.5877	11.0674	11.1686	10.6745	11.3541				7	7	7	12.5	12.5	12.5	60.702	0	86.859	204360000	10
P06899	P06899	Histone H2B type 1-J	HIST1H2BJ	11.5397	11.8243	11.2439	9.79835	11.7979	12.094	12.9828	10.6202	11.5437	11.2139	12.0494	11.6646	11.6877	11.6043	12.0391	11.5529	11.7812	10.7848	11.3217	11.391	11.4015	10.8485	12.3934	10.9086	13.0912	12.0082	10.7828	11.9241	11.2059	11.2395	10.9224	11.1575				21	2	0	89.7	13.5	0	13.904	0	92.442	4224700000	16
P07093	P07093	Glia-derived nexin	SERPINE2	12.5731	11.7047	11.4678	12.1839	12.5812	11.1867	11.9648	10.8153	11.3472	10.9994	11.4298	10.943	11.9707	11.7231	12.0787	10.1818	11.7143	11.2699	11.097	11.5235	12.5941	11.0424	11.1279	11.7395	11.9794	12.2072	10.7163	11.3452	11.814	11.0511	10.7878	11.066				3	3	3	6.8	6.8	6.8	44.002	0.0008016	33.409	77058000	3
P07099	P07099	Epoxide hydrolase 1	EPHX1	11.4189	11.3785	10.5843	10.1183	11.7911	10.6969	11.166	11.8304	10.8184	10.9438	11.0393	11.417	11.8894	11.0531	11.2917	11.0906	11.2604	11.8247	11.9654	11.8539	12.0727	11.7978	11.8557	11.3728	12.0122	11.0285	11.5632	11.1466	11.8698	10.8779	12.2499	11.5149				8	8	8	13.8	13.8	13.8	52.948	0	35.685	415210000	18
P07108	P07108	Acyl-CoA-binding protein	DBI	15.4487	14.4604	14.8112	12.7647	15.1385	13.3192	13.7813	12.7427	14.3095	13.7626	14.2611	13.0881	13.7602	14.9464	14.6682	13.9227	14.1244	13.8743	14.1344	13.9722	14.5258	13.8447	14.5524	13.733	15.0476	14.0493	14.1039	13.7767	14.7427	14.1513	13.9068	13.7752				11	11	11	93.1	93.1	93.1	10.044	0	243.7	9342100000	73
P07195	P07195	L-lactate dehydrogenase B chain	LDHB	15.3226	14.3773	14.5686	13.8038	14.8755	14.3589	14.0278	14.101	13.9894	14.5837	14.4909	13.981	14.7138	14.7288	14.7454	14.4724	15.0931	14.2605	14.0145	14.298	14.3925	14.1236	14.8658	14.2037	15.2649	14.2552	13.9979	14.2312	14.7587	14.1539	15.0369	14.0962				13	12	12	34.1	30.5	30.5	36.638	0	40.05	5515000000	57
P07203	P07203	Glutathione peroxidase 1	GPX1	12.3059	11.425	11.6337	9.90637	11.9434	11.5232	12.4347	12.3274	10.9468	12.0077	11.7145	9.99932	11.9857	11.7433	11.9737	11.0605	11.5682	11.5533	11.2803	10.5605	11.8396	10.9892	10.8827	12.0071	12.5478	11.4344	12.6286	11.6506	12.0554	10.3246	11.326	11.332				8	8	8	43.3	43.3	43.3	22.088	0	27.975	1283300000	37
P07237	P07237	Protein disulfide-isomerase	P4HB	17.1963	16.2904	16.6642	15.2783	16.5739	15.0927	16.0399	15.0273	16.4603	15.8215	16.7799	15.724	16.662	15.784	16.1859	15.4229	16.8692	15.519	15.446	15.3844	15.9728	15.4401	15.9329	15.5168	16.8723	15.5501	16.2085	15.47	16.1196	15.5596	15.8052	15.5454				36	36	36	56.5	56.5	56.5	57.116	0	323.31	19304000000	239
P07305	P07305	Histone H1.0;Histone H1.0, N-terminally processed	H1F0	15.3555	16.5122	16.1602	16.5395	16.5084	17.1988	16.9026	16.9579	17.1411	16.2124	16.7688	16.7899	16.3554	17.2837	16.4778	16.2192	15.7355	16.588	17.0381	17.3051	16.6865	16.914	16.6305	17.0586	16.6302	16.5692	16.6422	16.8602	16.0096	17.0404	16.9007	17.4413				18	18	18	51	51	51	20.863	0	103.82	1.06e+17	235
P07311	P07311	Acylphosphatase-1	ACYP1	12.3966	10.3967	11.6009	11.0591	10.8465	12.1613	11.2801	11.742	10.6399	10.453	12.0876	11.0419	10.0464	11.5761	11.4031	11.4484	12.4397	12.5879	11.4975	11.3707	11.1242	12.1821	11.453	10.9602	12.4675	11.2894	12.4877	11.3273	11.6392	11.7419	11.6063	12.2197				8	8	8	82.8	82.8	82.8	11.261	0	49.845	965900000	29
P07339	P07339	Cathepsin D;Cathepsin D light chain;Cathepsin D heavy chain	CTSD	15.5097	15.102	15.1935	15.1456	15.8045	15.3567	15.047	14.8214	15.7117	15.3914	15.4362	14.9505	15.1441	14.9354	15.0837	15.1445	15.5464	15.5646	14.8015	14.9755	15.5292	14.7639	15.4733	14.7861	15.5361	14.7901	15.4257	14.8598	15.8467	15.1209	15.279	14.5874				16	16	16	46.8	46.8	46.8	44.552	0	323.31	13945000000	160
P07355;A6NMY6	P07355;A6NMY6	Annexin A2;Putative annexin A2-like protein	ANXA2;ANXA2P2	14.865	14.35	14.6088	14.859	15.1505	14.7023	15.0839	15.1918	15.2611	14.7327	15.0856	14.4555	15.7682	14.6325	14.8078	14.3842	16.7189	14.5385	14.2723	14.2178	14.7767	14.2819	14.7885	14.3387	14.9503	15.003	14.7783	14.7666	15.4156	15.1639	15.1386	14.5091				30	30	30	62.2	62.2	62.2	38.604	0	259.15	15449000000	192
P07357	P07357	Complement component C8 alpha chain	C8A	10.6802	11.8385	11.9347	11.472	11.4941	11.9724	11.6299	10.5181	11.4847	11.6166	11.4229	12.001	12.5119	10.6933	11.5905	11.1079	11.9383	10.8733	11.8023	10.1903	11.1577	11.907	11.9947	11.5163	12.2881	11.9763	11.237	11.2789	11.9926	11.5447	12.0264	11.7588				2	2	2	4.6	4.6	4.6	65.163	0	96.477	69646000	2
P07384	P07384	Calpain-1 catalytic subunit	CAPN1	11.388	11.4624	12.0744	11.8659	11.4974	11.0796	13.1114	11.0605	12.0445	10.8844	11.0407	10.878	11.3565	10.5603	11.6629	10.9096	10.805	12.3845	11.6278	11.6807	11.4598	11.3487	11.0835	11.5065	11.5703	11.4638	10.6525	11.2742	12.5683	12.06	11.4246	11.3038				5	5	5	11.9	11.9	11.9	81.889	0	62.783	162700000	8
P07437;A6NNZ2;CON__ENSEMBL:ENSBTAP00000025008;Q9H4B7	P07437	Tubulin beta chain	TUBB	16.558	16.827	17.0624	16.6984	16.7655	16.7276	16.0759	16.3139	16.1962	16.7502	16.5497	16.4286	17.0036	16.805	16.8976	16.5519	17.1171	16.4724	16.1287	16.3097	16.5768	16.4008	16.6649	16.1641	17.0221	16.5177	16.3771	16.2833	17.0056	16.2603	16.5993	16.1601				23	23	5	50	50	11	49.67	0	323.31	43409000000	442
P07451	P07451	Carbonic anhydrase 3	CA3	10.8379	12.0416	11.603	10.8153	12.2878	11.4504	11.5004	10.7911	11.4921	11.2942	11.2606	10.6596	11.7653	11.2237	11.559	10.8522	11.5409	11.2059	11.5057	10.7522	10.6243	11.2097	11.4558	11.9039	11.7838	11.2259	11.4521	11.1112	11.5167	11.6528	11.1206	10.8376				3	3	3	17.3	17.3	17.3	29.557	0	52.508	314000000	8
P07585	P07585	Decorin	DCN	16.4297	16.8767	16.4395	18.1928	16.1089	17.8292	16.4213	17.8735	16.6091	18.0251	16.4515	17.2725	16.1947	17.5349	16.5227	17.8356	16.1333	17.8851	17.2396	17.508	16.5663	17.0729	16.3443	17.6521	15.9464	17.3868	16.9253	17.5321	16.1679	17.8131	16.5737	17.6601				31	31	30	53.5	53.5	53.5	39.746	0	323.31	1.79e+16	312
P07602	P07602	Prosaposin;Saposin-A;Saposin-B-Val;Saposin-B;Saposin-C;Saposin-D	PSAP	11.0233	11.9831	12.2311	11.2049	11.7079	11.5792	11.3065	11.9068	11.746	11.1796	11.4855	11.2837	11.623	11.1862	11.5243	10.4557	11.6797	11.4834	11.6047	12.1492	11.7754	11.5568	11.6015	11.4862	11.4691	11.5888	12.1261	11.6791	11.5048	11.0414	10.8776	12.05				7	7	7	10.3	10.3	10.3	58.112	0	10.684	1795500000	37
P07686	P07686	Beta-hexosaminidase subunit beta;Beta-hexosaminidase subunit beta chain B;Beta-hexosaminidase subunit beta chain A	HEXB	11.8676	12.1468	11.6051	10.6518	12.2313	11.5132	11.0706	11.5517	11.3001	10.9986	11.8186	11.7911	11.213	11.2118	11.496	10.9853	10.8229	12.1926	11.9433	10.2254	12.3525	11.3785	11.5724	11.5605	12.8707	12.2672	10.4851	10.3085	11.6345	12.2565	11.66	10.6097				10	10	10	14.6	14.6	14.6	63.111	0	76.544	467290000	18
P07737	P07737	Profilin-1	PFN1	15.4721	15.5922	15.8151	16.3228	16.3163	16.7557	15.8965	16.0829	15.6857	15.2384	15.9721	16.0388	16.7796	15.6423	16.6006	16.399	15.18	15.841	15.339	15.5681	16.2143	15.9932	16.4732	15.8656	15.5157	15.6274	16.2149	15.7001	16.3955	15.9935	16.2853	16.074				16	16	11	92.9	92.9	60	15.054	0	323.31	38081000000	285
P07741	P07741	Adenine phosphoribosyltransferase	APRT	14.5159	13.837	14.0363	13.9742	14.0256	14.4974	13.9306	13.7714	14.14	14.2412	13.258	13.6714	14.4899	13.9949	14.1971	14.2661	14.0434	13.9644	13.5381	13.7041	14.5673	13.9071	14.1513	13.7169	14.27	13.786	14.0354	13.5052	14.3228	14.2362	14.2037	13.5283				11	11	11	58.3	58.3	58.3	19.608	0	292.81	4526700000	55
P07858	P07858	Cathepsin B;Cathepsin B light chain;Cathepsin B heavy chain	CTSB	11.8723	11.4468	11.8272	10.8992	11.9373	10.6838	11.9216	10.8313	11.8607	11.8321	10.9165	11.4135	11.4679	11.2862	10.9468	10.2203	11.0068	11.5546	10.974	11.3284	11.847	11.0609	12.6951	11.7015	12.1483	12.1499	11.8481	12.3169	11.4742	11.5908	12.6162	11.5123				10	10	10	35.7	35.7	35.7	37.821	0	50.871	4788200000	42
P07900;Q14568;Q58FG0;Q58FG1	P07900	Heat shock protein HSP 90-alpha	HSP90AA1	15.6955	15.3886	15.6617	14.7091	15.7952	15.388	15.6437	15.3902	15.765	15.2699	15.6706	15.3412	16.0949	15.3699	15.4543	15.1374	16.3515	15.2088	15.0276	15.0701	15.573	15.1386	15.8622	15.1124	16.1668	15.0594	15.3619	15.0206	15.7635	15.1317	15.9327	14.9899				32	32	19	41.5	41.5	25.7	84.659	0	323.31	11498000000	202
P07902	P07902	Galactose-1-phosphate uridylyltransferase	GALT	11.4183	11.3266	10.9016	11.3443	12.5537	11.2328	11.5881	10.9753	10.994	11.136	11.5528	10.763	12.308	11.6527	11.4834	11.1886	12.6054	10.6661	11.6539	11.52	11.9062	10.7757	12.972	11.7944	10.9609	10.7525	11.9198	10.5678	10.9951	11.6196	10.4786	11.0044				2	2	2	6.3	6.3	6.3	43.363	0.000818	36.296	21280000	5
P07910;O60812;B2RXH8;P0DMR1;B7ZW38;Q86SE5	P07910	Heterogeneous nuclear ribonucleoproteins C1/C2	HNRNPC	15.9393	15.4988	15.6526	15.3077	16.0336	15.5855	17.1744	15.5292	16.317	15.5608	16.3435	15.6585	16.2697	15.6353	16.0905	15.4691	16.4001	15.503	15.9897	15.7588	16.3715	15.8085	16.3183	15.597	16.3926	15.3036	16.5248	15.6308	16.5089	15.4347	16.2927	15.4865				28	28	27	54.2	54.2	52.9	33.67	0	255.22	67321000000	256
P07919;A0A096LP55	P07919;A0A096LP55	Cytochrome b-c1 complex subunit 6, mitochondrial;Cytochrome b-c1 complex subunit 6	UQCRH;UQCRHL	11.5682	11.699	11.5225	10.9137	11.9751	11.2321	10.778	12.1194	11.0572	10.3612	10.9911	10.6476	11.3083	10.5018	11.9904	11.6115	12.5401	12.3708	11.5704	11.5539	11.279	11.1871	12.1811	11.4938	11.6197	11.1738	11.7528	12.1188	11.3949	10.9269	11.8687	11.2249				4	4	4	47.3	47.3	47.3	10.739	0.00043611	45.995	487530000	11
P07942	P07942	Laminin subunit beta-1	LAMB1	11.3312	11.3752	11.5739	10.5168	11.658	11.8323	11.319	11.7257	10.8717	10.9378	10.7163	9.6536	11.5142	10.572	11.584	11.1857	11.8063	12.1683	12.0326	11.6258	11.3144	11.889	11.6138	11.3062	12.4183	11.8759	11.5629	11.044	11.6185	11.3987	11.3457	11.7888				3	3	3	2.3	2.3	2.3	198.04	0	97.672	27514000	3
P07951	P07951	Tropomyosin beta chain	TPM2	11.6639	12.1925	11.5031	11.5733	11.0315	11.5865	11.2214	10.454	11.4564	11.0571	12.0885	12.1901	10.9918	12.2175	11.7711	11.3345	11.7641	12.4943	11.441	11.3119	11.6961	11.2361	11.7259	11.6318	11.5783	11.6865	11.0388	12.292	12.0761	11.9697	11.5217	11.136				43	1	1	71.5	3.9	3.9	32.85	0.0011424	28.247	448260000	11
P07954	P07954	Fumarate hydratase, mitochondrial	FH	13.2126	12.9293	13.2333	12.4737	14.0752	12.5894	13.3058	12.3945	13.5589	12.4934	14.3761	12.7711	13.3407	12.5983	13.1543	12.4059	13.4887	12.8553	12.5885	12.69	13.9257	12.6321	13.3801	12.7239	13.6036	12.6653	13.4288	12.795	13.3856	12.8453	13.2423	12.7453				9	9	9	20.8	20.8	20.8	54.636	0	34.761	1183600000	30
P08047	P08047	Transcription factor Sp1	SP1	10.8733	11.1212	11.52	10.9787	11.9054	11.9036	12.4029	11.0761	10.7642	11.0266	12.1108	11.3726	11.3568	10.8973	11.3329	11.0009	11.2465	11.4498	10.7452	11.4135	11.0457	12.1	12.1942	10.7055	11.0401	11.5595	11.7268	10.7306	11.1478	11.4373	11.575	12.0066				1	1	1	3.6	3.6	3.6	80.692	0	92.108	66360000	3
P08123	P08123	Collagen alpha-2(I) chain	COL1A2	17.296	18.6176	18.0411	18.9219	17.0889	18.9211	17.4411	19.8788	18.7687	19.6957	17.9222	18.5183	17.8197	18.8526	18.3188	19.0593	17.0041	19.372	18.9859	18.7839	18.1054	18.7446	17.6976	19.7906	17.2938	19.2049	18.3154	18.4273	17.2216	20.0665	18.1688	19.6454				41	41	41	28.1	28.1	28.1	129.31	0	323.31	1.14e+18	724
P08133	P08133	Annexin A6	ANXA6	13.9557	14.3036	14.1888	14.2912	14.0375	14.8341	13.9298	14.6536	14.4546	14.0182	13.8315	15.0589	14.648	14.2384	14.2556	14.2869	14.0387	14.3345	14.2282	14.3512	13.9738	14.5567	14.0783	14.325	13.8407	14.4143	14.3046	14.7169	13.5266	14.3501	14.1505	14.454				25	25	25	38.2	38.2	38.2	75.872	0	164.93	4178500000	80
P08174	P08174	Complement decay-accelerating factor	CD55	11.5799	12.3966	11.3092	11.8316	10.8972	11.3666	12.4625	11.9352	10.908	11.8783	11.6549	10.9785	11.6163	10.7836	11.5003	11.3743	11.482	10.8555	11.7133	11.8078	11.6841	11.6552	11.3701	11.1859	11.3364	11.393	10.9573	11.5457	11.495	11.7178	11.4932	12.0004				2	2	2	8.1	8.1	8.1	41.4	0.0011728	3.084	55074000	4
P08185	P08185	Corticosteroid-binding globulin	SERPINA6	11.8245	11.3103	11.0685	11.1384	11.1666	11.0399	11.6756	11.6349	11.6326	12.2434	12.8103	11.1709	11.3477	11.2507	10.9197	10.5853	11.3666	11.2943	10.7155	11.5153	12.0353	11.0761	11.1471	11.086	12.0465	11.0807	12.134	11.9083	11.4659	11.635	10.6664	10.6048				5	5	5	10.4	10.4	10.4	45.14	0.0004583	54.493	111250000	7
P08195	P08195	4F2 cell-surface antigen heavy chain	SLC3A2	10.868	10.7666	12.1391	11.6982	11.0093	11.4614	12.0246	10.5587	11.5276	10.9124	11.9463	12.0557	12.0423	12.5198	11.8499	11.1976	11.565	11.0897	11.8369	11.1522	11.2945	12.3697	11.0724	11.5938	10.4509	12.6503	11.5458	11.9062	11.2081	11.5592	11.4067	11.6831				2	2	2	5.2	5.2	5.2	67.993	0	12.512	66014000	4
P08236	P08236	Beta-glucuronidase	GUSB	11.0917	11.039	11.3982	11.3229	11.708	10.7815	11.333	11.1695	11.7789	10.8556	11.8776	11.0884	11.0747	11.946	11.2113	10.1393	11.6945	11.8931	12.0815	11.4488	11.4691	10.7864	11.5652	12.4436	11.8467	11.3387	11.3452	10.9921	11.3673	11.4129	11.3595	11.5113				2	2	2	3.1	3.1	3.1	74.731	0.00079586	32.858	137990000	3
P08237	P08237	ATP-dependent 6-phosphofructokinase, muscle type	PFKM	11.151	11.4729	11.6757	11.4336	11.0896	11.5943	11.5553	12.2046	10.9496	11.6836	11.1949	10.3981	11.788	10.7072	11.6834	11.0282	10.9548	11.663	11.9552	11.3228	11.7087	11.9211	11.5109	11.8548	11.1209	11.4391	11.3809	11.5371	11.3233	10.9403	11.1751	11.3502				2	2	2	2.4	2.4	2.4	85.182	0.00041545	38.475	55513000	5
P08238;Q58FF7;Q58FF8	P08238	Heat shock protein HSP 90-beta	HSP90AB1	13.7639	13.9475	14.0523	13.7774	14.2674	13.9679	14.4039	14.1669	14.2747	14.1666	13.5243	13.4924	14.7211	14.1287	14.0564	14.0565	15.2138	13.722	13.6379	13.7804	13.7149	13.5196	14.4003	13.8624	14.6375	13.8485	13.7623	14.0044	14.3209	13.341	14.4871	13.7037				30	15	15	38.3	20.3	20.3	83.263	0	309.66	6343400000	99
P08243	P08243	Asparagine synthetase [glutamine-hydrolyzing]	ASNS	11.3889	10.7447	11.5488	11.3649	12.1832	11.0692	11.0488	11.8203	12.0665	10.7008	11.2407	11.7283	10.8589	12.2264	11.637	11.8633	12.3793	11.9431	11.9939	11.8825	11.5111	11.3505	11.634	11.4833	11.3282	11.6441	12.3297	10.657	11.32	10.3841	11.617	11.3272				1	1	1	1.8	1.8	1.8	64.369	0.0046543	17.513	25042000	1
P08246	P08246	Neutrophil elastase	ELANE	10.7622	11.2295	12.6378	11.9265	11.7778	10.9931	11.177	11.351	11.8835	11.599	11.4188	11.1342	12.1343	11.5573	12.0814	11.4224	10.8266	11.4284	11.5517	11.6335	10.5599	11.3006	11.656	11.5479	11.0211	11.5071	10.8921	11.3216	12.5847	11.7488	11.0575	11.1446				3	3	3	9.4	9.4	9.4	28.518	0.00042626	4.231	520460000	5
P08253	P08253	72 kDa type IV collagenase;PEX	MMP2	12.0083	12.3197	11.1657	10.6065	11.5578	12.7484	12.0796	11.3545	12.3778	10.499	11.1901	11.2845	11.2992	11.3917	11.0503	10.8842	11.723	11.568	11.0581	11.3126	11.7282	11.0929	11.8558	12.3472	11.8207	11.4024	11.845	11.4888	11.9497	11.5831	11.8889	12.7203				2	2	2	4.7	4.7	4.7	73.881	0	14.175	126390000	6
Q16772;P09210;P08263;Q7RTV2	Q16772;P09210;P08263;Q7RTV2	Glutathione S-transferase A3;Glutathione S-transferase A2;Glutathione S-transferase A1;Glutathione S-transferase A1, N-terminally processed;Glutathione S-transferase A5	GSTA3;GSTA2;GSTA1;GSTA5	10.8971	12.567	11.6446	11.3863	10.4986	11.4831	11.3534	11.3864	11.9863	11.7727	11.3993	10.8799	12.2837	11.586	11.9815	10.9102	11.2649	11.0921	11.9742	11.376	11.3963	11.9495	11.2573	11.7936	11.5592	12.3033	11.8524	11.7867	12.479	11.206	11.1181	10.8805				3	3	3	7.7	7.7	7.7	25.301	0.00080775	34.405	270700000	4
P08294	P08294	Extracellular superoxide dismutase [Cu-Zn]	SOD3	13.7454	13.8425	13.7102	14.615	13.6755	14.5222	13.5419	14.3173	13.6292	14.8053	13.9672	14.3625	13.4715	13.8402	13.8425	14.6234	13.3082	14.3472	13.7228	14.1124	13.6654	14.2819	13.2716	14.1202	13.7222	14.4903	13.6775	14.157	13.9258	14.2037	13.6592	13.9685				8	8	8	42.9	42.9	42.9	25.851	0	177.95	21543000000	126
P08311	P08311	Cathepsin G	CTSG	14.6911	14.8136	14.6329	14.8318	15.4333	15.0159	14.4888	15.2757	14.9924	15.2096	14.5273	14.8707	15.7333	15.036	14.5222	14.854	15.3494	14.3544	14.777	14.6504	14.6549	15.8695	15.1374	15.0512	14.0016	15.4455	14.1451	14.5412	14.9162	16.5369	14.0238	14.9239				14	14	14	41.6	41.6	41.6	28.837	0	54.61	7248200000	73
P08493	P08493	Matrix Gla protein	MGP	10.2312	12.4984	12.4422	13.0032	10.774	12.7578	11.7985	13.5704	12.2291	13.3238	11.9263	12.8114	11.5684	12.7754	12.5174	12.8578	10.5868	13.4017	13.138	13.0866	12.8874	13.0756	10.8588	12.8118	12.6887	13.4585	12.1437	13.3726	12.48	12.8802	11.7532	12.6391				4	4	4	33	33	33	12.353	0	96.538	1029000000	11
P08559;P29803	P08559	Pyruvate dehydrogenase E1 component subunit alpha, somatic form, mitochondrial	PDHA1	11.2322	11.6843	12.8471	10.9758	11.5632	11.272	11.0571	12.1806	11.9847	11.9089	11.5669	10.8814	11.7455	11.0607	11.4748	11.2449	11.6571	11.8031	11.5523	11.35	12.0983	11.1682	11.5536	11.2664	11.5277	11.5375	12.1631	11.295	11.4365	11.5683	11.7886	11.3872				5	5	5	12.3	12.3	12.3	43.295	0	80.595	388170000	8
P08571	P08571	Monocyte differentiation antigen CD14;Monocyte differentiation antigen CD14, urinary form;Monocyte differentiation antigen CD14, membrane-bound form	CD14	10.682	10.8961	11.6606	10.7829	11.507	11.1121	11.5756	11.4787	11.0481	11.9166	12.1662	11.6163	11.2177	11.3159	11.607	10.291	11.5943	11.1988	12.6984	11.586	11.3861	11.6437	12.2283	10.7199	10.648	11.5077	11.4062	11.0523	11.6325	11.5685	11.4367	11.8784				10	10	10	29.6	29.6	29.6	40.076	0	104.8	1528500000	27
P08572	P08572	Collagen alpha-2(IV) chain;Canstatin	COL4A2	14.8603	15.4918	14.9643	15.3736	14.2904	16.1281	14.5895	16.2653	15.2132	15.5011	14.7507	15.663	14.5285	15.84	15.2895	15.6232	14.1627	15.6209	16.0657	15.9838	15.3612	15.9328	14.8191	16.0349	14.5179	15.3134	16.1115	16.0049	14.3451	15.9072	15.25	16.335				10	10	10	6.9	6.9	6.9	167.55	0	210.72	71852000000	106
P08574	P08574	Cytochrome c1, heme protein, mitochondrial	CYC1	11.1569	12.1462	10.3703	11.3678	11.1816	11.2039	11.1581	11.2788	11.544	12.0788	11.5656	10.3366	12.2527	10.5131	11.8514	11.4098	11.5166	11.5743	10.9403	11.4948	11.6057	12.2532	11.7649	11.5242	11.7812	11.9791	11.9612	12.301	11.1713	11.2875	11.4572	10.8096				2	2	2	7.1	7.1	7.1	35.422	0.00079397	32.428	157560000	4
P08575	P08575	Receptor-type tyrosine-protein phosphatase C	PTPRC	11.146	10.4778	10.7698	10.5966	11.6954	10.7495	10.4749	11.6707	11.0447	12.1194	12.2276	10.4556	11.962	11.2447	11.2102	11.4347	11.7659	12.0418	11.3578	12.1577	11.678	11.2899	11.9018	10.9955	12.3803	11.2087	12.6958	11.2723	11.8479	11.8652	11.8555	11.39				3	3	3	2.8	2.8	2.8	147.48	0	65.644	18050000	3
P08579	P08579	U2 small nuclear ribonucleoprotein B	SNRPB2	14.1668	14.5421	14.614	13.9823	14.8655	13.8314	14.6133	14.2223	14.5652	13.9741	15.0363	13.9857	14.695	14.1468	14.4231	13.6581	14.6857	14.1482	14.4459	14.2607	14.6317	14.3999	14.7547	14.3451	14.7397	14.3418	14.1891	14.2877	14.7714	14.0254	14.815	14.4664				10	8	8	41.3	34.7	34.7	25.486	0	74.159	3969000000	29
P08603	P08603	Complement factor H	CFH	11.6169	11.6569	11.6791	10.1235	11.6889	11.0334	10.8925	10.7321	11.5433	12.2508	11.759	12.1351	10.839	10.2499	11.4188	10.3342	10.6606	12.1723	11.5233	11.8194	11.7541	11.5867	12.1132	11.5135	11.9151	11.4083	11.7919	12.2355	11.205	11.5221	11.8092	11.1296				7	7	6	6.7	6.7	5.8	139.09	0	49.248	210420000	10
P08621	P08621	U1 small nuclear ribonucleoprotein 70 kDa	SNRNP70	14.3748	14.1441	14.3543	14.0082	14.6878	13.6185	14.6202	14.0132	14.8308	14.226	15.12	13.8908	14.2969	14.0001	14.3983	13.7721	14.9472	14.2685	14.1795	14.1154	14.8051	14.7084	14.4797	13.9799	14.8587	14.4405	14.4298	14.4783	14.7234	13.834	14.2944	14.1323				19	19	19	46	46	46	51.556	0	139.13	6731200000	110
P08637;O75015	P08637;O75015	Low affinity immunoglobulin gamma Fc region receptor III-A;Low affinity immunoglobulin gamma Fc region receptor III-B	FCGR3A;FCGR3B	11.2652	11.0986	11.2076	11.3408	11.6252	11.5727	11.5639	10.8205	11.9066	11.9285	11.7187	10.885	12.0675	12.0812	11.8819	11.3299	11.4061	11.6559	10.259	12.0759	11.7169	11.1732	11.385	11.5382	11.0948	11.3018	12.8136	11.9261	11.8075	11.5564	11.5775	11.8589				2	2	2	9.1	9.1	9.1	29.089	0	72.397	84533000	5
P08648	P08648	Integrin alpha-5;Integrin alpha-5 heavy chain;Integrin alpha-5 light chain	ITGA5	13.0049	14.039	13.9492	14.3612	11.7924	14.2589	11.584	14.5838	13.2897	14.3467	12.7398	14.1839	13.1485	13.5462	14.0097	14.7691	13.7245	14.777	13.5786	13.5531	13.2709	13.9135	13.0765	13.9085	12.9469	14.2164	14.1246	14.6403	13.0063	14.2928	12.9874	13.9376				11	11	11	11.7	11.7	11.7	114.54	0	47.938	1694200000	38
P08651	P08651	Nuclear factor 1 C-type	NFIC	11.3325	11.0882	11.6746	10.8659	11.6142	11.3232	12.1941	11.3812	10.9306	11.2458	12.6942	11.8566	12.183	11.7617	11.3166	11.3731	11.5967	11.7574	11.9868	11.2309	11.3126	12.2064	11.5008	11.8461	11.2117	11.4375	11.5449	12.2463	12.5038	11.3777	10.7206	10.8573				2	2	2	2.4	2.4	2.4	55.674	0.00041667	38.869	74219000	2
P08670;P14136;Q16352;P07197;P07196	P08670	Vimentin	VIM	19.7331	19.3371	18.9888	19.844	18.9566	19.8177	18.6742	20.2107	18.8693	19.9498	19.2721	20.1093	19.3706	19.875	19.4902	19.4887	19.4187	19.4703	19.8391	19.6665	18.8834	19.8669	19.018	20.0428	18.8093	20.1654	19.316	19.6394	18.7162	20.1325	19.4267	19.8408				80	80	69	90.3	90.3	83.3	53.651	0	323.31	9.43e+17	2107
P08697;CON__P28800	P08697	Alpha-2-antiplasmin	SERPINF2	11.1426	11.5329	11.9544	11.878	12.1909	11.0519	11.7718	11.0183	11.6981	11.9944	11.6632	10.8468	11.1319	11.2868	11.497	10.6668	10.7132	11.7396	11.2166	10.7602	12.3041	11.643	11.6258	11.2768	11.9301	11.949	11.4868	10.9743	11.2726	11.4397	11.6718	11.9717				9	9	9	18.9	18.9	18.9	54.565	0	28.723	1792900000	25
P08708	P08708	40S ribosomal protein S17	RPS17	11.3618	12.1991	12.1657	11.9023	11.8607	10.8784	11.7577	11.4011	10.2235	11.0173	11.5745	10.9459	10.8698	11.3718	12.5777	11.1578	11.6287	10.8662	11.3636	11.4171	11.355	11.9186	11.8522	11.6637	11.4888	11.5946	11.5832	11.3015	11.3721	11.8164	11.4485	11.5149				13	13	13	68.1	68.1	68.1	15.55	0	323.31	6175100000	93
P08727	P08727	Keratin, type I cytoskeletal 19	KRT19	10.6551	11.4887	10.9001	11.1919	12.177	10.871	12.268	12.017	11.2998	11.538	12.0259	11.9704	11.2175	11.7676	11.9078	11.6113	11.7269	11.9613	11.8485	11.6448	11.5788	11.308	12.2122	10.5156	11.7313	12.0141	10.8057	10.9747	12.225	11.7312	11.2595	11.6868				35	1	1	78.8	7.5	7.5	44.105	0	69.802	10709000	2
P08758	P08758	Annexin A5	ANXA5	15.9206	16.7315	16.3913	17.1024	16.9519	17.4406	16.9908	17.4258	17.0331	16.5861	16.8934	17.643	17.046	16.8013	16.8381	16.7654	16.4319	16.8066	16.5016	16.6919	17.1139	17.126	17.0808	16.6625	17.3592	16.9171	17.124	16.9521	16.7089	16.5366	16.3664	16.5053				39	39	37	90.9	90.9	89.4	35.936	0	323.31	1.01e+17	469
P08865	P08865	40S ribosomal protein SA	RPSA	14.9486	13.9465	13.935	13.3838	14.254	13.7552	14.1161	13.735	14.2722	14.554	13.7655	13.3787	14.3396	14.2714	14.4002	13.6595	14.4524	13.8533	13.8206	13.9224	14.3651	13.8041	14.2498	13.8424	14.6649	13.3852	13.8772	13.7066	14.8502	13.378	14.4736	13.4265				15	15	15	48.8	48.8	48.8	32.854	0	323.31	13524000000	116
P09012	P09012	U1 small nuclear ribonucleoprotein A	SNRPA	15.6436	16.2927	16.2156	15.7563	16.7764	15.7972	16.5428	16.148	16.3512	15.7283	16.6568	16.062	16.7244	15.8644	16.244	15.6464	16.4031	16.0445	16.4316	16.2594	16.5057	16.4	16.5002	15.9915	16.5327	16.2114	15.9335	16.3341	16.6547	15.991	16.5596	16.1136				15	15	13	52.8	52.8	50	31.279	0	175.89	15903000000	108
P09038	P09038	Fibroblast growth factor 2	FGF2	10.9909	11.1749	11.6451	10.5429	11.5979	12.1092	11.7798	11.6059	10.4648	11.538	10.6211	10.6008	10.2348	11.4951	10.949	11.1281	12.5716	12.1535	11.81	10.5738	11.4696	11.5073	11.4655	12.6449	11.6117	11.9805	11.0613	12.1381	12.225	11.2943	12.0429	10.8263				1	1	1	3.5	3.5	3.5	30.77	0.0095268	1.428	2344600	1
P09104	P09104	Gamma-enolase	ENO2	10.8399	12.0032	11.3203	11.5223	11.8836	10.9974	11.309	11.2996	10.8627	10.7337	10.8376	11.1423	12.3285	10.6694	11.4392	10.1934	11.6372	10.9289	11.8378	11.2841	11.9913	11.2761	11.4215	11.2051	12.0701	11.976	10.8566	11.3588	12.3486	12.4061	11.4037	10.4906				10	6	6	34.1	19.4	19.4	47.268	0	30.614	450050000	15
P09105	P09105	Hemoglobin subunit theta-1	HBQ1	12.1258	11.5213	11.6369	10.5235	11.8737	10.8681	11.5949	11.8081	11.611	12.0521	12.3313	11.0457	11.8461	10.6114	11.5967	11.0364	11.357	11.2705	10.6564	11.9547	12.3623	10.6429	11.385	11.4056	12.003	11.1946	11.5622	11.4044	11.8552	11.1904	11.7826	11.7832				1	1	1	6.3	6.3	6.3	15.508	0.0011198	26.248	0	1
P09132	P09132	Signal recognition particle 19 kDa protein	SRP19	11.7643	11.9268	11.7641	11.3572	12.1063	11.0353	11.9361	10.8707	11.6919	11.2221	12.4009	10.6251	11.7925	11.6967	12.3927	11.9147	11.5627	10.9731	11.7524	11.8919	11.7837	11.1271	10.8611	11.5473	12.4815	11.5476	12.2076	11.3089	10.7687	11.1383	11.4938	11.0472				3	3	3	19.4	19.4	19.4	16.156	0	8.055	246200000	4
P09211	P09211	Glutathione S-transferase P	GSTP1	15.6783	15.1681	15.1031	14.2808	14.7228	14.6739	14.3248	14.3364	14.1799	15.0334	14.5983	14.4829	15.0734	14.5433	15.0713	15.1251	15.8021	14.6604	13.9088	14.0384	14.8823	14.4753	14.8673	14.1622	15.742	14.2502	15.0045	14.2297	14.978	14.0685	14.6801	14.2424				13	13	13	69	69	69	23.356	0	323.31	18814000000	279
P09234	P09234	U1 small nuclear ribonucleoprotein C	SNRPC	13.3218	13.249	13.6889	14.0166	14.1441	13.1408	13.1	13.8831	13.541	13.5049	14.4087	13.8088	14.1911	12.8451	13.4747	12.7303	13.912	13.3224	13.3295	13.3516	13.8089	13.6991	14.0149	13.6725	13.6752	13.5535	13.0928	13.6792	13.8219	13.6296	13.7123	13.7065				4	4	4	20.1	20.1	20.1	17.394	0	105.27	2416300000	31
P09237	P09237	Matrilysin	MMP7	11.1855	12.0279	11.8584	11.253	11.2519	10.6285	11.2463	12.3693	11.691	10.8389	11.6305	11.8796	10.6004	11.0478	12.0812	10.7712	12.4383	11.2443	11.5285	12.2478	11.4523	11.3834	11.5845	12.0946	10.9003	11.4664	11.536	11.8362	12.0323	11.3883	11.6934	10.907				8	8	8	17.2	17.2	17.2	29.676	0	15.6	963900000	23
P09382	P09382	Galectin-1	LGALS1	16.0306	16.2971	15.8465	16.9749	15.4404	17.3053	15.152	16.2273	15.8678	16.3277	15.5276	16.5755	16.1609	15.9887	16.5057	16.492	15.4816	16.3489	15.9581	16.4572	15.7341	16.3433	15.8568	16.0414	15.7344	15.9949	16.2938	16.3725	15.7946	16.1637	15.7065	16.3675				15	15	15	76.3	76.3	76.3	14.716	0	323.31	50864000000	203
P09417	P09417	Dihydropteridine reductase	QDPR	11.1437	11.6032	11.0182	11.1883	11.4194	11.3375	11.6235	10.9276	11.8821	11.4966	12.4717	11.6219	11.0075	11.4117	11.5362	10.3775	11.6229	11.9553	11.7437	11.557	10.9523	11.3476	11.8659	11.2829	12.332	11.0473	11.2617	11.0276	11.2583	11.3321	12.1841	11.578				5	5	4	26.2	26.2	22.1	25.789	0	70.574	105350000	4
P09429;B2RPK0	P09429;B2RPK0	High mobility group protein B1;Putative high mobility group protein B1-like 1	HMGB1;HMGB1P1	15.8838	16.9122	16.8181	16.4513	16.5588	16.1538	16.559	16.3223	16.6423	15.776	17.1933	16.3604	16.7341	15.985	16.7258	15.7033	16.3459	15.969	16.4378	16.5893	17.0142	16.5997	17.0728	16.3304	16.5538	15.7406	16.8871	16.7539	16.7101	15.9652	16.9067	16.6977				25	20	17	60	44.2	35.8	24.893	0	241.05	1.24e+17	329
P09455	P09455	Retinol-binding protein 1	RBP1	15.4715	13.5965	13.379	14.0047	13.7232	14.9547	13.3981	13.4271	13.4657	13.4135	13.1649	13.4519	14.4374	15.9522	13.9945	13.2646	14.4274	13.6646	13.9678	13.8883	14.7088	13.7872	14.0926	13.5464	15.619	13.1596	14.5826	13.7697	14.493	13.4625	13.489	13.3864				9	9	9	60	60	60	15.85	0	94.769	2827000000	51
P09467	P09467	Fructose-1,6-bisphosphatase 1	FBP1	11.3903	11.1132	11.658	11.5887	12.1467	11.1363	11.3476	11.2253	11.5552	11.1415	11.9103	10.5731	10.7053	11.2658	11.047	10.7358	11.2172	11.7014	10.6673	11.1099	12.0345	11.6761	12.5277	12.3077	11.7338	11.5016	11.3089	11.644	11.8458	11.6871	11.6604	11.45				2	2	2	8.6	8.6	8.6	36.842	0	6.347	77701000	4
P09488;Q03013	P09488	Glutathione S-transferase Mu 1	GSTM1	11.4346	12.134	12.0549	11.2916	11.4678	11.2462	10.957	11.792	11.7549	12.0076	11.7264	10.9683	12.3293	10.747	11.3297	11.1138	11.0304	11.1822	11.3786	11.7518	10.8196	12.1343	11.7565	11.6314	11.6564	11.669	11.3749	12.1476	11.428	10.9343	11.1103	11.0909				8	5	1	28	15.6	4.1	25.712	0	67.201	943490000	20
P09493	P09493	Tropomyosin alpha-1 chain	TPM1	15.1531	16.9685	16.1874	17.0814	14.9522	17.3252	15.3716	16.54	16.2628	15.5385	15.828	17.1696	16.2564	15.8836	16.4892	16.4071	15.098	16.3311	15.7454	15.9405	15.5254	15.7408	15.6457	15.6325	15.2065	15.3223	17.3646	15.8587	14.9056	15.5035	15.6039	15.919				46	24	21	76.1	50	40.5	32.708	0	215.92	71186000000	348
P09496	P09496	Clathrin light chain A	CLTA	13.0751	14.1332	14.4477	13.6745	14.5197	13.5229	14.9054	13.5139	13.9791	13.4689	15.1471	12.9153	13.936	13.4332	14.4661	12.8819	14.0765	13.627	14.0543	14.0376	14.0513	13.6612	14.0345	13.6376	14.6269	13.3779	14.5	13.6901	14.4378	13.3069	13.738	13.5582				12	12	12	29.8	29.8	29.8	27.076	0	21.312	4769000000	41
P09497	P09497	Clathrin light chain B	CLTB	12.4936	11.5939	11.5547	11.6412	11.9821	10.5084	11.2161	11.8935	9.69859	11.3621	11.381	10.3198	11.9711	11.0196	11.7553	10.6413	11.2819	11.6427	11.642	11.1076	11.3941	11.2195	11.6534	11.5997	11.3351	11.8098	12.0571	11.9458	11.9902	11.1096	11.3437	12.3727				7	7	7	23.6	23.6	23.6	25.19	0	12.228	1373300000	23
P09525	P09525	Annexin A4	ANXA4	14.694	15.0965	14.9723	14.8102	15.7204	15.1634	15.1962	15.3015	15.1613	15.0123	15.0617	15.2953	15.7703	15.0914	15.0331	14.9981	16.1657	14.8741	14.6902	14.8119	14.939	15.0529	15.4383	14.7786	15.6452	14.7793	15.0182	14.9786	15.5096	15.179	15.2024	15.0389				21	21	21	60.2	60.2	60.2	35.882	0	323.31	5390200000	79
P09543	P09543	2,3-cyclic-nucleotide 3-phosphodiesterase	CNP	11.779	11.6972	12.1775	11.6217	11.6074	10.0698	11.4482	10.8575	11.4881	11.3427	11.5323	12.6448	10.6594	11.0144	12.0411	10.8706	11.5296	12.0846	10.8597	11.5958	11.8637	11.1533	11.6347	11.7482	11.263	12.029	11.8399	10.8598	12.2494	10.9682	11.1728	12.2499				3	3	3	8.6	8.6	8.6	47.578	0	55.903	83231000	4
P09601	P09601	Heme oxygenase 1	HMOX1	11.3788	10.9433	12.0525	11.3097	11.496	10.926	11.7714	11.219	11.5339	10.9823	12.147	11.9013	12.0939	10.4281	12.2364	12.0696	11.8485	11.373	11.4352	11.4355	12.1492	12.079	12.1811	12.2258	11.7304	11.325	12.5791	11.7234	11.4699	11.9886	12.1102	12.2568				2	2	1	11.5	11.5	5.2	32.818	0.008665	14.879	18832000	1
P09622	P09622	Dihydrolipoyl dehydrogenase, mitochondrial	DLD	11.4135	12.013	11.8986	10.6304	10.6499	11.4778	11.8297	11.5643	10.9848	11.2745	11.3445	11.6862	11.9485	11.8836	11.965	11.0805	10.9731	11.0439	10.6501	10.7045	12.7181	11.7052	11.5316	11.7843	11.5338	11.9882	12.3682	11.0326	12.3404	12.019	11.6495	10.8615				2	2	2	4.7	4.7	4.7	54.177	0.0021429	22.846	33366000	3
P09651	P09651	Heterogeneous nuclear ribonucleoprotein A1;Heterogeneous nuclear ribonucleoprotein A1, N-terminally processed	HNRNPA1	15.7488	15.971	16.08	15.7046	16.9775	15.7498	16.2365	16.0378	16.45	15.2328	16.9281	16.4048	17.1617	15.2999	16.081	15.2483	16.5975	15.8434	15.8799	15.6719	16.8102	16.3263	16.8756	15.7888	16.862	16.2931	16.1406	15.879	16.5786	15.9782	16.2238	15.8896				29	24	11	59.1	55.9	27.7	38.746	0	323.31	55555000000	284
P09661	P09661	U2 small nuclear ribonucleoprotein A	SNRPA1	13.9013	14.8242	15.1726	14.4	15.1421	14.8957	14.6592	14.3699	14.8649	14.4796	15.0557	14.4936	15.0862	14.2819	14.7903	14.1809	15.0541	14.5113	14.5844	14.6677	14.948	14.5874	14.9059	14.508	14.9255	14.6247	14.5724	14.6542	15.1632	14.4992	14.7891	14.6126				18	18	18	38.4	38.4	38.4	28.415	0	223.38	7284300000	85
P09669	P09669	Cytochrome c oxidase subunit 6C	COX6C	14.9285	14.9447	15.3281	13.6425	15.1905	14.4545	15.0855	13.7622	14.9173	14.4081	14.9612	14.0047	14.9778	14.4464	15.1352	14.0931	15.4555	14.4838	14.4643	14.3545	15.0962	14.6703	15.018	14.1339	15.4296	14.917	14.1838	14.324	15.4058	14.3128	14.8931	14.2812				9	9	9	53.3	53.3	53.3	87.813	0	17.967	14305000000	47
P09758	P09758	Tumor-associated calcium signal transducer 2	TACSTD2	11.68	11.2194	11.4007	11.8778	13.1341	10.222	12.1361	11.683	11.5827	10.9003	11.3887	11.8576	11.5856	11.2915	11.061	11.962	11.3819	11.8006	11.772	12.5594	11.4996	11.298	11.685	10.6558	11.032	11.2572	11.5634	11.4534	11.3177	11.7308	11.7152	11.645				7	7	7	22.3	22.3	22.3	35.709	0	52.532	1056400000	41
P09871	P09871	Complement C1s subcomponent;Complement C1s subcomponent heavy chain;Complement C1s subcomponent light chain	C1S	11.4169	11.42	11.5887	11.6623	12.0066	10.0586	11.1643	11.93	11.6612	11.1653	11.1194	11.0483	10.7652	11.0301	11.5387	11.3367	11.4156	12.4227	11.2942	11.5393	10.912	11.9318	10.8526	11.8982	12.8214	10.9794	10.6565	11.449	12.6015	10.8999	11.0717	11.0332				2	2	2	2.8	2.8	2.8	76.684	0.0024484	21.201	72793000	3
P09874	P09874	Poly [ADP-ribose] polymerase 1	PARP1	11.7913	11.3133	11.1971	11.1415	12.1643	10.7132	11.1754	11.9987	10.9271	10.9539	12.224	11.1619	11.8649	11.9186	11.5526	11.0639	11.3172	11.1005	11.7817	11.2728	10.8826	11.5987	11.7113	12.1416	11.7195	11.7074	11.5579	11.6171	11.2664	11.092	12.2632	12.172				7	7	7	7.4	7.4	7.4	113.08	0	14.872	354640000	18
P09936	P09936	Ubiquitin carboxyl-terminal hydrolase isozyme L1	UCHL1	11.3407	11.2433	11.9273	11.5905	11.4517	11.1458	11.375	11.8182	11.5483	11.1861	12.3214	12.0048	11.4065	12.0625	11.6453	11.5058	10.8429	11.2491	12.225	12.33	11.6322	11.6504	10.8529	10.893	11.0443	11.1519	9.97661	11.7681	12.4242	10.8019	11.5486	11.309				2	2	2	7.2	7.2	7.2	24.824	0.0024518	2.126	464200000	2
P09960	P09960	Leukotriene A-4 hydrolase	LTA4H	11.1157	12.1085	11.4676	10.9838	11.1538	11.7204	11.1994	12.2928	11.3768	12.4352	11.3909	11.4165	12.2277	11.4402	11.6472	11.37	11.7119	11.0157	11.0912	11.6486	12.4048	12.4845	12.0849	11.0029	11.9722	11.8617	11.0699	11.3345	11.8624	10.9281	12.2711	10.9254				8	8	8	11.8	11.8	11.8	69.284	0	91.949	689660000	15
P09972	P09972	Fructose-bisphosphate aldolase C	ALDOC	12.3612	12.3761	11.8978	10.6782	12.192	11.7526	11.6528	11.0481	11.3579	10.8394	11.2858	11.3112	11.8251	10.9776	11.688	10.8225	11.5595	11.0092	10.7727	11.1729	11.5681	12.6934	11.4945	12.096	11.7507	11.8013	12.0346	11.1154	12.0886	11.2955	11.0703	11.285				12	8	8	39	27.2	27.2	39.455	0	179.04	3091600000	74
P0C0L4;CON__ENSEMBL:ENSBTAP00000007350;CON__P01030	P0C0L4	Complement C4-A;Complement C4 beta chain;Complement C4-A alpha chain;C4a anaphylatoxin;C4b-A;C4d-A;Complement C4 gamma chain	C4A	13.9106	14.0504	14.0401	15.8124	14.9399	14.1306	14.5519	14.7481	14.5275	15.3278	14.2592	14.3474	13.8861	15.3885	14.7131	15.4552	13.9314	15.0301	14.8874	14.7605	14.4016	15.0703	15.0917	15.7585	13.9697	15.5042	14.1523	14.4005	13.9098	15.6935	14.682	15.5187				27	27	2	18.4	18.4	1.1	192.78	0	290.78	4428500000	67
Q71UI9;P0C0S5	Q71UI9;P0C0S5	Histone H2A.V;Histone H2A.Z	H2AFV;H2AFZ	14.8794	15.6093	15.3415	15.3682	15.719	16.1331	15.8211	15.9663	16.0631	14.7009	16.2192	15.6406	16.5024	15.6407	15.6237	14.6864	15.9353	15.4057	15.2886	15.7732	16.1175	16.0839	16.168	15.5748	15.9616	15.9711	15.3176	15.9612	15.6106	15.542	15.9254	15.6931				6	4	4	36.7	29.7	29.7	13.509	0	36.053	23235000000	117
P0C1Z6	P0C1Z6	TCF3 fusion partner	TFPT	11.7359	11.5994	11.132	11.0033	11.5196	11.5285	10.9614	10.6989	11.3411	10.3801	11.7975	11.8393	11.3025	11.1967	12.0625	11.1666	12.0614	11.6131	11.4636	11.51	10.5895	11.9488	11.9257	12.0518	12.1188	11.1034	11.8054	10.9663	11.7424	11.5888	11.6709	11.4711				2	2	2	9.9	9.9	9.9	28.278	0.00081202	35.244	21139000	2
P47985;P0C7P4	P47985;P0C7P4	Cytochrome b-c1 complex subunit Rieske, mitochondrial;Cytochrome b-c1 complex subunit 11;Putative cytochrome b-c1 complex subunit Rieske-like protein 1	UQCRFS1;UQCRFS1P1	11.115	11.0226	11.4257	12.0009	12.0202	11.9238	10.6055	10.8743	11.0942	11.9255	12.0081	11.2403	11.3125	11.3438	11.6858	11.2358	11.6351	12.3607	10.5727	10.8447	11.9205	10.6144	10.9645	11.2454	11.5807	11.5356	11.4623	11.3658	12.0959	11.8	11.3336	11.6485				3	3	3	17.2	17.2	17.2	29.668	0	15.541	217610000	9
Q9BZD3;P0CAP2	Q9BZD3;P0CAP2	Putative GRINL1B complex locus protein 2;DNA-directed RNA polymerase II subunit GRINL1A	GCOM2;POLR2M	11.0841	11.7957	10.5081	10.6478	11.9125	10.9799	11.6266	10.546	10.8249	11.7361	11.4909	12.2035	10.5816	12.3206	11.761	10.7401	11.0459	11.3701	11.4135	10.9149	12.0253	12.6594	11.8908	11.6309	10.8476	10.8681	11.2142	11.6241	11.3491	11.8445	11.588	11.0719				1	1	1	3	3	3	41.712	0.0098194	1.416	24717000	1
P0CG12	P0CG12	Chromosome transmission fidelity protein 8 homolog isoform 2	CHTF8	11.2668	12.43	12.1765	11.8363	11.8823	10.8709	11.5973	11.3995	12.1023	11.6256	12.5483	11.1616	12.0134	11.3832	12.2707	11.2506	11.0591	11.6467	10.6594	12.3276	11.6427	11.2347	12.2089	12.5271	11.6036	11.2019	11.5131	11.279	12.2606	11.4671	11.7747	12.4067				4	4	4	11.5	11.5	11.5	51.391	0	26.648	261820000	8
P0CG47;P0CG48;P62987;P62979	P0CG47;P0CG48;P62987;P62979	Polyubiquitin-B;Ubiquitin;Polyubiquitin-C;Ubiquitin;Ubiquitin-60S ribosomal protein L40;Ubiquitin;60S ribosomal protein L40;Ubiquitin-40S ribosomal protein S27a;Ubiquitin;40S ribosomal protein S27a	UBB;UBC;UBA52;RPS27A	17.0154	17.0465	16.8897	17.3408	17.248	17.2833	17.5809	17.5035	17.3384	17.3898	17.3425	17.1878	17.6126	17.1457	17.2889	16.8018	17.0892	17.443	17.3812	17.5747	17.2556	17.6692	17.3333	17.3543	17.2778	17.6534	16.9816	17.7451	17.2268	17.2302	17.0979	17.5401				15	15	15	95.2	95.2	95.2	25.761	0	323.31	2.14e+17	573
P0DI83	P0DI83	Ras-related protein Rab-34, isoform NARR	RAB34	11.4762	11.0024	10.4114	11.4275	12.1601	11.3437	11.9645	11.7735	12.2818	11.1476	11.346	11.5913	11.9394	10.9148	11.1874	11.6792	11.6639	11.9634	10.9959	12.2041	11.8306	11.2411	11.5612	11.695	12.1563	11.893	11.9779	11.3065	11.2631	10.7388	11.5397	11.7136				1	1	1	9.1	9.1	9.1	21.118	0.0018282	24.561	140540000	1
P0DJ07	P0DJ07	Protein PET100 homolog, mitochondrial	PET100	11.5192	11.5707	11.0365	10.0587	11.6732	11.4856	11.1153	11.5967	11.473	11.0398	12.4112	9.73984	11.9926	11.2983	11.6178	10.9071	10.992	11.803	11.9893	11.8498	11.836	12.1702	11.3765	11.5037	11.3387	11.3352	12.3556	11.6784	12.3428	11.8143	12.039	10.97				1	1	1	13.7	13.7	13.7	91.135	0.004012	18.082	20984000	1
P0DJ93	P0DJ93	Small integral membrane protein 13	SMIM13	11.5467	10.6931	11.4821	11.9607	11.2501	11.5799	11.4509	10.4989	11.7851	10.4658	12.2908	11.0723	11.7041	10.9584	12.1103	11.2252	10.0501	11.5346	11.1168	11.456	11.815	12.0744	10.9925	11.6028	11.6136	11.2737	11.9758	10.6987	11.4305	11.6081	11.8929	11.1478				2	2	2	13.2	13.2	13.2	10.351	0.0008107	35.116	92493000	3
P50225;P0DMN0;P0DMM9;P50226	P50225;P0DMN0;P0DMM9;P50226	Sulfotransferase 1A1;Sulfotransferase 1A4;Sulfotransferase 1A3;Sulfotransferase 1A2	SULT1A1;SULT1A4;SULT1A3;SULT1A2	12.3463	11.211	12.2153	11.0083	12.3637	11.9756	11.6447	11.4213	10.9925	11.9422	10.9524	12.3207	10.8486	11.2388	12.0074	10.8271	11.7105	11.9273	11.3227	11.9246	11.791	11.8427	11.4535	12.0641	12.5337	11.8681	11.0199	11.6506	11.6572	12.3919	10.9961	11.0224				2	2	2	7.8	7.8	7.8	34.165	0.00080064	33.398	137120000	4
P0DMV9;P0DMV8	P0DMV9;P0DMV8	Heat shock 70 kDa protein 1B;Heat shock 70 kDa protein 1A	HSPA1B;HSPA1A	16.2434	16.556	16.5925	17.2766	16.3896	16.9486	15.9355	16.8671	16.234	16.4905	16.5927	17.1289	16.6734	16.7109	16.7369	16.6789	16.7015	16.8888	16.2398	16.4215	16.6997	16.8596	16.7222	16.4067	16.423	16.7767	16.8307	17.0842	16.5804	16.3716	16.2452	16.5658				40	35	18	53.2	50.1	30.9	70.051	0	323.31	42841000000	326
P0DN76;Q01081;Q8WU68	P0DN76;Q01081	Splicing factor U2AF 35 kDa subunit	U2AF1	11.4974	12.1386	12.0317	12.227	12.2488	11.2685	12.0049	12.1273	11.8692	11.774	12.7756	11.8673	12.6893	11.6573	11.973	11.1687	13.0231	11.7185	11.0231	11.5172	12.4305	12.8861	12.0888	10.9337	12.9751	12.2553	11.6022	12.1599	12.6246	11.8106	10.9651	11.7317				6	6	6	32.1	32.1	32.1	27.872	0	28.643	655460000	26
P0DOY2;P0DOY3;P0CF74	P0DOY2;P0DOY3			13.3943	14.4537	14.5964	15.7549	14.3367	14.832	15.7834	15.3774	15.5102	14.1404	15.0038	16.7145	14.0203	13.896	13.8748	14.6403	14.5538	15.8007	14.8943	14.767	14.4463	14.5572	14.8107	14.929	14.3714	14.9971	14.1629	14.7262	14.5951	16.0114	14.9294	14.4873				11	11	5	93.4	93.4	34.9	11.293	0	323.31	50949000000	175
P0DP25;P0DP24;P0DP23;P02585	P0DP25;P0DP24;P0DP23			13.4615	14.0696	14.0089	14.3705	14.2773	13.7805	14.0377	14.0865	14.128	13.0296	14.8731	14.4798	13.9314	13.7858	13.8918	13.2049	13.1966	14.3361	13.8226	14.6765	13.8447	13.6025	13.4003	13.8218	14.7033	13.6275	14.5912	13.66	14.3199	13.035	13.3277	13.6679				11	11	9	61.1	61.1	56.4	16.837	0	323.31	22053000000	171
P0DPB5	P0DPB5			11.7814	11.5355	11.8201	11.0935	12.4216	11.1189	11.7196	11.1561	11.8216	11.131	10.915	11.5171	11.9702	11.8471	12.1779	10.8352	11.5944	11.3179	11.0478	13.2641	11.4531	12.0811	11.1578	11.9452	11.6826	12.0817	11.6423	11.1479	11.2193	12.4715	11.0057	11.771				5	5	5	38.5	38.5	38.5	14.332	0	63.705	184390000	5
P0DPB6	P0DPB6			11.2544	11.7761	11.9651	11.5565	11.9165	11.5767	11.1252	11.1808	12.5584	11.4789	11.2569	10.2781	11.2052	10.73	11.9326	10.5857	11.6182	11.6469	11.8302	11.5417	11.5504	12.4125	11.3895	11.1064	11.046	10.895	11.4499	10.8094	11.9163	11.9742	11.7533	10.7739				1	1	1	8.3	8.3	8.3	15.237	0.00044964	5.148	0	2
P10153	P10153	Non-secretory ribonuclease	RNASE2	11.0541	11.1656	11.2503	11.4514	12.0283	10.3682	11.8565	10.9883	11.7372	11.1859	11.7565	11.5885	11.7755	11.1474	11.3669	10.9657	11.3085	12.0754	10.8651	11.0542	12.1503	11.4964	11.3154	11.2801	12.0665	11.427	11.3369	11.4968	12.7276	11.5527	11.0462	10.8677				3	3	3	19.9	19.9	19.9	18.354	0	91.171	400280000	17
P10253	P10253	Lysosomal alpha-glucosidase;76 kDa lysosomal alpha-glucosidase;70 kDa lysosomal alpha-glucosidase	GAA	13.7394	13.8901	13.9203	13.7498	14.9105	14.2722	15.5518	13.6373	14.8899	14.2294	14.0365	13.8014	14.712	14.071	14.2608	14.0137	14.1569	13.8606	14.1523	14.0827	14.6695	14.0965	14.5041	13.8029	14.923	13.6581	14.475	14.0266	14.625	13.6484	13.9973	13.69				10	10	10	12.2	12.2	12.2	105.32	0	67.815	3088300000	52
P10301	P10301	Ras-related protein R-Ras	RRAS	12.4429	12.4785	12.3301	13.311	12.06	15.0047	12.572	13.3933	13.0014	13.1904	12.4924	13.5912	13.1822	12.9926	13.3079	13.9631	12.9254	13.3997	12.9613	13.3633	12.9346	13.242	12.7665	13.2816	12.1351	13.5308	13.3907	13.5713	12.1261	13.5304	12.3595	13.5854				8	8	6	39	39	26.6	23.48	0	46.464	1543500000	32
P10316;P01891	P10316;P01891	HLA class I histocompatibility antigen, A-69 alpha chain;HLA class I histocompatibility antigen, A-68 alpha chain	HLA-A	11.1407	12.1604	11.0291	10.7899	11.992	11.2336	11.0638	11.6786	11.5941	10.3907	11.9415	11.1494	12.2909	11.7311	11.3446	10.8818	11.4925	11.5874	10.466	11.3943	11.2465	10.9944	11.0704	11.588	11.1558	11.2708	12.1184	11.6086	12.0396	10.8991	11.3332	10.9755				9	1	0	29.9	3.6	0	40.976	0.00044189	48.406	79028000	2
P10412;P22492	P10412	Histone H1.4	HIST1H1E	16.5242	17.5309	17.3165	17.0556	16.8825	17.3455	17.6859	17.9346	17.7247	16.8269	18.0017	17.4814	17.5818	17.4996	17.5624	16.7714	16.5335	17.0619	17.8658	17.9594	17.1897	17.3992	17.7765	18.1023	16.9808	17.2518	17.7454	17.3534	17.1834	17.8763	17.8919	17.7422				28	18	8	62.1	42.9	25.1	21.865	0	308.53	4.57e+17	342
P10451;CON__P31096	P10451	Osteopontin	SPP1	11.3852	11.812	10.649	10.9391	11.4698	11.088	11.0934	10.5797	11.2152	11.3244	11.9347	10.8775	11.1336	11.1468	11.6466	10.8789	11.1229	11.7468	11.5541	12.1534	12.3799	11.4786	12.0251	10.9036	12.2275	11.2168	12.1521	12.1557	11.8263	10.3674	11.2096	11.2813				3	3	3	12.4	12.4	12.4	35.422	0	23.867	320040000	9
P10586	P10586	Receptor-type tyrosine-protein phosphatase F	PTPRF	10.8887	11.1187	11.7548	11.0371	10.894	10.9314	10.4774	12.3803	11.6907	10.9035	11.826	11.3646	10.9802	11.3148	10.9743	11.1934	11.1207	12.3219	11.8059	11.732	11.995	11.363	11.2655	12.3424	11.6775	9.87117	12.0073	10.9409	11.0097	10.542	12.1992	11.4927				2	2	2	1.4	1.4	1.4	212.88	0.0004384	4.718	62999000	3
P10599	P10599	Thioredoxin	TXN	16.321	16.3776	16.7976	15.3125	15.9584	15.2019	16.2052	15.3544	16.0619	14.9526	16.9531	15.7823	16.7241	15.086	15.8226	15.0345	16.0799	15.6228	15.4527	15.6727	16.2501	15.5492	16.2106	15.5121	16.5966	15.248	15.9717	15.3761	16.0097	15.5644	16.0367	15.4202				9	9	9	58.1	58.1	58.1	11.737	0	58.088	41875000000	99
P10606	P10606	Cytochrome c oxidase subunit 5B, mitochondrial	COX5B	12.3351	11.6507	11.2155	10.5981	11.4013	11.7415	11.0693	11.058	11.9222	12.6258	11.1872	12.075	11.9178	11.3446	12.4669	10.8657	11.2689	12.0465	11.0923	11.3708	11.5289	11.5284	10.7912	11.4378	10.8257	11.4071	11.9663	11.3796	12.5279	11.1158	11.4065	11.2799				8	8	8	35.7	35.7	35.7	13.696	0	36.498	6126700000	42
P10644;P31321;REV__P30040	P10644	cAMP-dependent protein kinase type I-alpha regulatory subunit;cAMP-dependent protein kinase type I-alpha regulatory subunit, N-terminally processed	PRKAR1A	11.6106	11.3477	11.5153	11.3936	11.4928	11.8204	11.2113	11.3537	11.8873	11.987	11.5267	10.8789	12.4124	10.6618	12.2938	10.9189	11.9881	11.7502	11.0618	11.7855	11.0333	11.2764	10.9039	10.7927	11.3776	10.565	11.4247	11.2534	11.5214	11.3924	10.7392	10.6625				9	9	9	25.5	25.5	25.5	42.981	0	60.464	1077400000	27
P10645	P10645	Chromogranin-A;Vasostatin-1;Vasostatin-2;EA-92;ES-43;Pancreastatin;SS-18;WA-8;WE-14;LF-19;Catestatin;AL-11;GV-19;GR-44;ER-37;GE-25;Serpinin-RRG;Serpinin;p-Glu serpinin precursor	CHGA	11.5299	11.9052	11.3027	11.0391	12.2514	11.2053	11.7216	11.7118	12.6435	11.1081	11.8472	11.387	12.1992	11.2758	10.8009	11.5488	11.6908	11.6863	11.9694	11.38	11.7583	11.8816	11.6671	11.1335	11.5131	11.6783	12.1061	11.3775	11.878	10.9067	11.3196	10.7903				6	6	6	16.8	16.8	16.8	50.688	0	23.946	219620000	9
P10696	P10696	Alkaline phosphatase, placental-like	ALPPL2	10.7658	11.6164	11.35	10.281	11.5319	11.9081	11.6963	11.0675	12.0903	11.6753	12.4615	10.6812	10.7397	11.1783	12.1673	10.854	11.5924	11.1149	11.6465	11.3916	10.3676	11.5056	12.8835	11.209	11.5515	11.7073	11.6166	12.0279	11.8164	11.2593	11.7498	12.0253				17	17	4	35.9	35.9	9.2	57.376	0	138.91	4366600000	83
P10768	P10768	S-formylglutathione hydrolase	ESD	12.395	11.1365	11.0855	11.6548	11.434	11.5544	11.6745	10.8132	12.483	11.9571	11.0528	11.5734	11.1808	11.3301	11.6353	11.0507	10.9772	10.5044	10.8736	11.3678	11.2975	11.8198	11.7393	11.7216	12.0145	11.59	11.0285	10.2744	12.5366	10.842	11.5369	11.3945				3	3	3	7.8	7.8	7.8	31.462	0	68.451	204230000	6
P10809	P10809	60 kDa heat shock protein, mitochondrial	HSPD1	15.3459	16.0299	16.5811	13.9736	14.9657	13.9186	15.4349	14.1825	15.0642	14.8492	16.372	14.4272	15.4369	15.0338	15.4888	14.7309	16.104	14.7961	14.8063	14.6505	15.2429	14.5568	15.7732	14.7909	15.9351	14.559	15.6255	14.7719	15.3429	14.6984	15.7742	14.8535				29	29	29	51.5	51.5	51.5	61.054	0	323.31	12775000000	129
P10909	P10909	Clusterin;Clusterin beta chain;Clusterin alpha chain	CLU	16.1903	16.6198	16.5235	17.6527	18.5209	16.8506	17.1291	17.0093	17.8903	17.0584	16.267	18.1834	16.5048	17.5623	16.4387	17.1474	15.8831	16.7946	16.7058	17.1281	18.4117	16.8212	17.3101	16.7901	16.981	17.1427	16.7328	17.0405	16.5736	17.2481	16.3005	16.8576				22	22	22	39.6	39.6	39.6	52.494	0	323.31	51232000000	338
P11021	P11021	78 kDa glucose-regulated protein	HSPA5	17.0255	16.654	17.0749	16.2036	17.2424	15.9868	16.8885	16.3837	16.7599	16.1281	17.0924	16.4129	17.1877	16.4389	17.1315	16.4439	17.2904	16.3766	16.2646	16.1705	16.701	16.3506	16.8954	16.346	17.1947	16.2387	17.0164	16.3284	16.81	16.1309	16.9842	16.3478				52	52	50	61.2	61.2	61.2	72.332	0	323.31	87229000000	487
P11047;REV__Q9NQS7	P11047	Laminin subunit gamma-1	LAMC1	13.4935	12.6922	12.5372	13.3339	12.9352	13.8801	12.6303	12.5423	12.3745	13.5907	12.2058	12.8682	12.2958	13.421	12.6184	13.4367	12.6533	13.3242	13.073	13.0587	13.1365	13.2305	12.8412	13.0534	12.7298	12.6055	13.5885	13.245	12.2998	12.9012	13.2082	13.1889				22	22	22	16.9	16.9	16.9	177.6	0	70.214	2202100000	71
P11117	P11117	Lysosomal acid phosphatase	ACP2	10.3123	11.7948	11.6034	11.1523	12.4646	9.81973	11.3682	10.8191	12.3357	10.9641	11.2553	12.026	11.7971	11.8875	11.8381	11.0436	11.5899	11.1844	11.6929	10.582	11.7238	12.2352	12.294	12.178	11.4398	11.7226	12.6856	11.513	11.6674	10.4776	11.0152	11.0791				4	4	4	9.5	9.5	9.5	48.344	0.0011169	26.027	66513000	5
P11137	P11137	Microtubule-associated protein 2	MAP2	10.6067	11.0527	11.6046	11.7083	12.265	10.7175	10.822	10.0578	11.6773	11.3863	11.8936	12.0138	12.3316	10.4242	11.5059	11.5804	11.7317	11.0436	10.8984	12.1117	11.4402	11.4499	12.0218	11.3187	11.8513	11.9981	11.3564	11.7583	11.2489	11.1265	11.4662	11.3242				2	2	2	1	1	1	199.52	0.0011525	2.905	41805000	2
P11142	P11142	Heat shock cognate 71 kDa protein	HSPA8	16.5398	16.5712	16.716	16.9037	17.5084	16.8962	17.0112	17.0562	17.1718	16.5244	17.2941	17.1108	17.5057	16.6857	17.097	16.6324	17.7706	16.7031	16.5447	16.4498	17.2764	16.584	17.3915	16.4276	17.5155	16.7098	17.2132	16.6765	17.4279	16.4786	17.0504	16.5305				45	43	30	58	58	46.1	70.897	0	323.31	58252000000	410
P11171	P11171	Protein 4.1	EPB41	12.0933	11.5858	11.6045	10.9467	11.5631	11.6809	10.6105	11.456	11.155	11.2399	11.354	11.2404	11.5485	11.3989	12.1754	11.2422	10.7249	11.4879	11.452	10.5869	12.5904	11.1241	10.966	12.0173	12.3281	11.5474	11.8298	10.1735	11.1404	10.418	11.8219	11.6399				3	1	1	3.8	1.9	1.9	97.016	0.0027454	19.776	28368000	1
P11177	P11177	Pyruvate dehydrogenase E1 component subunit beta, mitochondrial	PDHB	10.8674	11.1616	11.6399	10.7178	11.1955	11.3857	11.1869	10.7035	11.452	11.3302	11.9269	11.9189	11.4677	12.4548	12.2452	10.8102	11.1587	11.1953	11.5019	12.3681	11.0638	12.3836	11.9259	12.0098	12.2993	10.934	10.5336	10.7869	11.351	11.2857	11.4907	11.8319				4	4	4	12	12	12	39.233	0	95.571	139890000	10
P11215	P11215	Integrin alpha-M	ITGAM	11.3085	11.5454	11.5364	10.5978	11.4774	11.5271	11.5313	11.6171	12.0865	11.1689	12.4713	10.6155	11.3268	10.5243	11.6537	12.0767	11.1443	10.9859	11.6567	11.4258	11.9509	11.5063	11.8711	11.5335	12.0264	10.967	11.824	11.27	11.7144	11.7513	11.7095	11.357				2	2	2	2.4	2.4	2.4	127.18	0	71.541	43112000	2
P11216	P11216	Glycogen phosphorylase, brain form	PYGB	11.4147	13.683	12.8891	14.1828	11.1241	13.5944	12.041	12.9306	12.6239	12.9733	12.7838	13.2838	12.8224	13.4271	13.1855	13.2239	12.2098	13.3061	13.6073	13.7786	12.9091	13.5376	12.512	13.4561	13.0614	13.2027	13.0355	13.4391	12.5433	13.4656	12.9121	13.3464				5	5	3	4.5	4.5	3.6	96.695	0	81.872	385120000	12
P11233	P11233	Ras-related protein Ral-A	RALA	11.7473	11.7143	11.5027	10.9372	11.8266	11.2591	11.7924	10.1548	11.5085	10.9351	12.0178	11.4078	11.8556	11.6296	12.0228	10.8982	10.4448	12.2667	11.9069	11.8841	10.2582	11.3026	11.8308	10.4394	12.2791	11.8246	11.2075	11.2361	11.6496	11.4796	12.5038	11.1767				9	9	5	49	49	25.7	23.567	0	65.308	3260700000	50
P11234	P11234	Ras-related protein Ral-B	RALB	11.7364	11.2677	12.0365	11.2269	11.0658	10.8531	11.2652	11.661	12.9595	11.6339	11.8292	10.646	11.5923	10.4904	12.2838	11.8121	11.124	11.4815	11.477	11.0964	12.2478	11.2638	12.1571	11.4639	11.5632	11.5673	11.6416	10.6174	11.9856	11.518	11.759	11.5839				8	4	4	35.4	12.1	12.1	23.408	0	10.764	561310000	8
P11274	P11274	Breakpoint cluster region protein	BCR	10.7676	11.9531	11.8101	11.8479	11.662	10.9322	11.0264	11.2866	11.32	11.6913	11.6506	11.1469	12.1037	11.3805	11.0993	10.8504	11.184	11.3515	10.6487	10.9995	11.9059	10.9766	10.9835	11.5781	11.5848	12.3713	11.5529	11.5175	11.1293	11.3262	10.5696	11.264				3	3	3	2.7	2.7	2.7	142.82	0	79.138	96640000	5
P11279	P11279	Lysosome-associated membrane glycoprotein 1	LAMP1	13.0023	13.807	13.9118	13.2962	14.4602	13.7353	15.5472	13.5942	14.8323	13.4424	14.7175	13.8004	14.1804	13.7465	14.1414	13.3626	13.9561	13.9045	14.2699	13.7111	14.7701	13.7067	13.9976	13.8221	14.2808	13.8205	14.3453	13.6414	14.8375	13.912	14.2635	13.5266				9	9	9	17.5	17.5	17.5	44.882	0	323.31	7113800000	49
P11310	P11310	Medium-chain specific acyl-CoA dehydrogenase, mitochondrial	ACADM	11.0876	12.0722	12.1683	10.9491	11.2993	10.8027	11.7521	11.8613	11.2756	11.0502	11.3628	10.7432	12.1147	11.2942	12.1326	10.004	11.1538	11.4228	11.212	11.4313	11.6681	12.0913	11.9205	11.4925	11.7575	12.3002	11.2398	11.2757	11.5991	10.5804	10.9291	10.8602				1	1	1	2.9	2.9	2.9	46.588	0.004342	17.865	7492100	1
P11387	P11387	DNA topoisomerase 1	TOP1	11.1012	12.0341	11.4158	10.7716	12.3667	10.6716	11.659	10.9322	11.814	12.0437	12.1115	11.6336	10.7867	10.4291	11.1188	10.8075	12.1338	12.3644	10.9215	10.9728	11.9992	11.5973	11.3901	11.7216	11.0816	12.0314	11.3601	10.994	10.8105	11.8512	10.3308	11.41				5	5	5	7.3	7.3	7.3	90.725	0	83.325	118800000	7
P11413	P11413	Glucose-6-phosphate 1-dehydrogenase	G6PD	10.6852	11.524	12.2492	10.6911	11.3248	10.7768	11.6662	11.563	12.0028	12.3753	11.0443	10.7633	11.7483	12.4481	12.0935	11.1427	11.3514	11.9544	11.5263	11.0159	11.7716	11.3712	11.6324	11.046	11.8068	11.5332	11.0323	11.3654	11.5431	11.6234	11.7735	10.9749				3	3	3	5.8	5.8	5.8	59.256	0	68.444	31042000	3
P11441	P11441	Ubiquitin-like protein 4A	UBL4A	11.3908	10.6853	11.181	10.4409	11.498	10.827	11.7276	11.5104	11.6677	11.6189	11.2378	11.2298	10.9954	10.809	11.1306	10.9059	11.1975	12.1267	10.7697	11.2737	12.4587	11.4212	11.806	10.4837	11.5726	11.3951	11.6314	11.3696	11.9409	11.1226	12.0382	11.7637				6	6	6	42	42	42	17.776	0	25.528	985630000	23
P11532	P11532	Dystrophin	DMD	11.6415	11.1353	11.1257	10.5887	10.5742	10.5005	11.0781	10.7403	11.2281	11.2022	10.8251	11.3247	11.8919	11.4208	12.2947	11.2671	11.7993	11.8208	10.6111	12.2036	11.4062	11.7215	11.0144	12.1602	11.5573	11.463	11.6846	11.7266	11.9191	11.8621	11.9149	11.5603				1	1	1	0.4	0.4	0.4	426.74	0.0062541	16.804	14838000	1
P11586	P11586	C-1-tetrahydrofolate synthase, cytoplasmic;Methylenetetrahydrofolate dehydrogenase;Methenyltetrahydrofolate cyclohydrolase;Formyltetrahydrofolate synthetase;C-1-tetrahydrofolate synthase, cytoplasmic, N-terminally processed	MTHFD1	10.8764	11.4818	12.2362	11.2878	11.2233	12.4422	11.2055	10.7401	11.7762	12.4271	11.8137	10.757	11.4722	12.2466	12.038	11.1312	11.4806	11.1636	11.3965	11.2653	11.6499	10.7872	11.0005	11.4141	11.6302	11.4127	11.7004	10.9798	11.1104	11.4009	10.9916	11.3062				6	6	6	6.4	6.4	6.4	101.56	0.00041806	39.091	144660000	6
P11678	P11678	Eosinophil peroxidase;Eosinophil peroxidase light chain;Eosinophil peroxidase heavy chain	EPX	12.8884	13.0959	13.5083	12.1743	12.623	12.8593	12.5122	12.7192	12.8673	13.9235	12.7153	12.9767	12.7222	13.0651	13.1146	13.3012	12.3904	14.3303	12.7198	12.5115	12.3545	12.7599	12.3191	14.6046	9.45121	16.1042	11.6119	11.6221	10.421	12.1082	10.9557	11.3432				11	7	7	15.7	11.2	11.2	81.04	0	35.209	1599400000	12
P11717	P11717	Cation-independent mannose-6-phosphate receptor	IGF2R	11.0821	12.4081	11.0949	11.6169	11.9887	10.217	11.8784	11.427	10.8404	10.6478	11.7577	10.4445	11.0927	11.2625	11.9476	11.2185	11.2659	11.6318	11.5635	11.5675	11.7887	11.1971	10.9313	12.1553	12.0162	12.464	11.5677	11.4477	11.6966	11.2263	12.2901	11.1871				3	3	3	1.1	1.1	1.1	274.37	0	58.211	33657000	4
P11766	P11766	Alcohol dehydrogenase class-3	ADH5	10.744	10.921	12.2384	11.6819	11.0249	10.4884	11.3714	11.1037	11.6302	11.6591	11.3184	11.7127	11.3998	10.49	11.7841	10.9478	11.4839	10.9675	11.6931	11.5036	11.1589	11.1218	11.3074	11.3579	11.7257	11.1396	11.3781	11.9068	12.5877	11.3884	10.7665	10.0603				5	5	5	12.8	12.8	12.8	39.724	0.00045914	54.572	656390000	11
P11831	P11831	Serum response factor	SRF	10.4337	11.2105	11.9789	10.1329	11.1063	11.3971	10.8673	10.5659	10.6325	10.6654	11.8661	12.1778	11.9722	10.6605	11.948	11.6317	11.7094	12.0095	10.5655	11.7173	12.1598	11.1306	11.9018	11.8714	11.847	11.7431	10.7532	12.0462	11.5917	10.3839	11.6109	11.8449				1	1	1	2.4	2.4	2.4	51.592	0	64.092	17320000	2
P11940;Q9H361;Q4VXU2;Q96DU9	P11940;Q9H361	Polyadenylate-binding protein 1;Polyadenylate-binding protein 3	PABPC1;PABPC3	15.9504	15.5318	15.6326	14.6959	15.8763	15.0305	15.6243	14.9396	15.6362	15.6624	15.9266	15.0617	15.844	15.3328	15.7046	15.1495	16.5373	15.1624	14.9909	15.0878	15.8425	15.0623	15.9887	15.0446	15.9549	15.2824	15.4701	15.2225	16.1029	15.2172	16.0708	15.1226				20	20	14	31.1	31.1	20.8	70.67	0	95.138	5153400000	84
P12004	P12004	Proliferating cell nuclear antigen	PCNA	11.373	11.9647	11.7876	10.8612	11.9672	11.0913	11.0279	10.935	11.803	11.5283	11.4999	11.0426	12.0094	10.653	12.1201	10.7551	11.1217	11.3829	11.6531	11.3018	12.1357	11.5112	12.1071	12.0329	11.2416	11.9335	11.657	11.8292	11.4806	11.2746	11.0794	11.5143				8	8	8	35.6	35.6	35.6	28.768	0	50.906	1706700000	34
P12074	P12074	Cytochrome c oxidase subunit 6A1, mitochondrial	COX6A1	11.1603	11.3146	12.0086	10.9167	11.2991	11.8527	11.2513	12.2835	10.7717	10.8429	10.8585	10.3877	11.7823	11.4503	12.0221	10.1779	11.6375	11.8274	11.3754	11.791	11.0397	11.9068	11.3032	11.3276	12.3062	11.604	10.8489	11.387	11.5311	10.9746	11.4349	11.0176				1	1	1	26.6	26.6	26.6	12.155	0	80.063	836910000	5
P12081	P12081	Histidine--tRNA ligase, cytoplasmic	HARS	11.1755	11.3816	11.4797	10.8948	12.0693	10.9184	11.8653	11.5013	11.1062	10.8426	11.0201	11.1292	10.9495	11.4097	11.2156	11.4678	11.755	10.9022	10.9936	11.2117	11.699	12.1421	11.4207	10.8886	11.6867	11.5078	11.6328	11.7178	11.6665	11.6919	12.1338	10.4352				3	3	3	5.7	5.7	5.7	57.41	0	59.008	199670000	9
P12109	P12109	Collagen alpha-1(VI) chain	COL6A1	15.9351	16.6728	16.1019	17.4458	15.7976	17.6273	16.1257	17.9476	16.6728	17.939	16.3444	17.3619	16.4528	16.7977	16.3514	17.4682	16.0698	17.6755	17.1799	17.1505	16.406	17.5139	16.2608	17.5129	15.8185	17.8663	16.8487	17.2821	15.7508	17.4704	16.1942	17.695				45	45	45	40	40	40	108.53	0	323.31	67419000000	379
P12110	P12110	Collagen alpha-2(VI) chain	COL6A2	16.1479	16.8744	16.1615	17.8492	15.9582	17.4365	16.3149	17.8735	16.6939	17.9491	16.2997	17.7651	16.3154	17.0001	16.6563	17.5275	15.8547	17.5803	17.5363	17.3947	16.4204	17.8417	16.0873	17.5567	15.811	17.8628	16.5427	17.3874	15.815	17.7688	16.0779	17.8904				43	43	43	37.4	37.4	37.4	108.58	0	323.31	1.07e+17	473
P12111	P12111	Collagen alpha-3(VI) chain	COL6A3	18.9963	19.4075	18.9054	20.2015	18.4515	20.207	18.7207	20.6707	19.4513	20.6842	18.5908	20.2015	18.9609	19.6071	19.2289	20.4054	18.5401	20.3775	20.0015	19.9496	19.1533	20.1953	18.7983	20.3222	18.405	20.4341	19.4228	19.9409	18.4899	20.4872	18.7143	20.4062				180	180	180	52.2	52.2	52.2	343.67	0	323.31	4.71e+17	2028
P12236	P12236	ADP/ATP translocase 3;ADP/ATP translocase 3, N-terminally processed	SLC25A6	11.5368	11.3242	11.9164	11.0026	10.8512	10.9043	11.8638	10.9134	11.6429	11.0965	11.3285	10.2589	11.8992	10.6994	10.6179	10.0884	10.2579	11.5792	11.0773	11.6165	12.0018	11.7466	11.1131	11.4165	12.0231	11.8721	11.9846	12.0763	11.4089	11.594	11.2609	10.9409				3	1	1	8.1	3	3	32.866	0.0024441	21.023	11007000	1
P12270	P12270	Nucleoprotein TPR	TPR	12.1779	12.2249	10.3601	11.3396	11.823	11.423	11.0404	11.1453	12.744	11.8052	11.6412	11.1573	12.0307	11.0984	10.9276	11.6966	11.5739	12.0395	11.1926	11.1131	11.549	11.3706	11.635	11.6124	11.6533	10.9243	11.6458	11.2718	12.245	11.0374	11.219	11.5072				5	5	5	3.3	3.3	3.3	267.29	0	101.74	399890000	14
P12277;P06732	P12277	Creatine kinase B-type	CKB	14.6756	15.384	15.2243	15.6708	14.4546	15.697	14.9862	15.5551	14.5214	15.5851	14.9102	15.6201	14.6591	15.1534	15.2661	15.5893	15.0404	15.3907	14.8682	15.2348	15.009	15.3288	15.0765	14.9631	15.1583	15.1107	15.2824	15.1579	14.9478	15.0713	14.5633	14.997				21	21	21	68.5	68.5	68.5	42.644	0	323.31	13264000000	189
P12429	P12429	Annexin A3	ANXA3	12.8216	13.0909	12.9475	12.7507	13.4761	13.3654	13.2578	13.2116	13.3547	12.8333	13.5517	12.944	13.7577	13.0464	13.2125	12.6513	13.8256	12.4299	12.7618	12.5041	13.6679	12.6237	13.1545	12.454	13.458	12.9361	13.2123	12.6891	13.4272	12.6922	12.9291	12.3357				16	16	16	45.2	45.2	45.2	36.375	0	66.652	2032100000	51
P12532	P12532	Creatine kinase U-type, mitochondrial	CKMT1A	11.1953	11.474	12.6011	10.83	11.2395	11.3342	11.8036	11.1691	9.9886	11.3768	11.1059	10.8493	11.4392	11.5894	11.4558	11.6101	11.6034	10.5937	11.3027	11.6987	11.0006	11.5725	11.4615	10.2929	11.4827	11.2248	11.0731	10.9578	11.7595	11.3694	12.014	11.5476				4	4	4	11	11	11	47.036	0	30.547	230760000	7
P12694	P12694	2-oxoisovalerate dehydrogenase subunit alpha, mitochondrial	BCKDHA	12.4414	11.9259	11.707	10.6694	11.435	11.1786	11.7664	11.4041	10.9503	11.7505	12.3824	11.8487	11.3091	11.2034	11.1935	11.7038	11.3493	10.7932	11.7341	11.665	11.8498	12.6771	11.3403	12.4817	11.7297	11.9294	10.4622	11.9305	11.7514	10.7336	12.4303	10.8316				4	4	4	12.6	12.6	12.6	50.47	0	70.071	126670000	6
P12724	P12724	Eosinophil cationic protein	RNASE3	10.7572	11.2358	12.3428	10.6663	11.4008	11.3111	11.5821	11.474	11.969	12.6413	11.3242	11.8697	12.143	11.8354	12.2994	10.9188	11.1499	11.4423	11.1335	11.7752	11.04	11.5897	11.2735	10.4023	11.2652	10.9098	12.0306	10.7496	10.722	11.4597	11.9399	11.0669				2	2	2	17.5	17.5	17.5	18.385	0	19.422	684600000	14
P12814;P35609;Q08043	P12814	Alpha-actinin-1	ACTN1	14.5997	14.9487	14.5433	15.0026	14.2678	15.5336	14.3401	14.9434	14.9668	14.5077	14.6885	15.3331	14.8445	14.6028	15.2726	14.7207	14.3589	14.9363	14.6931	14.645	14.6747	14.8992	14.6764	14.6878	14.418	14.48	15.3004	14.8007	14.1852	14.605	14.4253	14.8345				41	27	27	46.1	31.3	31.3	103.06	0	260.9	13211000000	184
P12821	P12821	Angiotensin-converting enzyme;Angiotensin-converting enzyme, soluble form	ACE	11.9524	11.2175	11.158	11.5952	11.2652	10.856	10.9527	10.7557	12.8885	11.2728	12.0647	11.0671	12.0258	10.8263	11.3882	10.7577	11.3794	12.0827	11.6759	11.1841	12.3341	10.7334	11.6161	11.1033	11.9593	11.294	11.8523	11.6163	11.8822	11.959	11.4163	10.9628				1	1	1	0.8	0.8	0.8	149.71	0.002428	20.498	34428000	2
P12830	P12830	Cadherin-1;E-Cad/CTF1;E-Cad/CTF2;E-Cad/CTF3	CDH1	13.7481	13.4561	13.6629	12.7582	14.0657	13.2064	15.372	13.0609	14.3268	13.1641	15.2662	12.7232	14.1905	12.9254	14.0676	12.5394	14.4209	13.3632	13.3221	13.3071	13.901	13.3946	13.6397	13.487	14.422	13.2682	13.7954	13.2943	14.6731	13.3582	13.8251	13.4114				15	15	12	14.7	14.7	12.6	97.455	0	68.787	2544400000	54
P12955	P12955	Xaa-Pro dipeptidase	PEPD	11.7394	12.497	11.6864	10.9405	11.0503	11.2731	11.5987	11.9793	10.626	11.1008	12.0941	10.7778	11.9928	11.4092	11.2492	10.7711	12.2659	10.5864	10.8255	12.2074	11.7242	10.898	10.7412	11.6882	11.3205	11.2951	11.0961	10.8823	11.1659	11.192	11.7391	11.5923				2	2	2	7.1	7.1	7.1	54.548	0.001124	26.601	15847000	2
P12956	P12956	X-ray repair cross-complementing protein 6	XRCC6	12.5871	13.2482	12.9762	12.6461	12.4851	12.9451	12.9542	13.2909	13.2161	12.8033	13.2073	13.1357	13.1396	13.1437	13.316	12.8502	13.8746	12.4388	13.035	12.9093	13.5296	12.9403	13.5587	13.0644	13.3267	12.8021	13.1883	12.8104	13.0626	12.9333	13.6346	13.1723				21	21	21	30.4	30.4	30.4	69.842	0	58.812	2076100000	64
P13010	P13010	X-ray repair cross-complementing protein 5	XRCC5	11.1449	11.2994	11.7258	10.5208	12.0689	11.1999	11.638	11.5355	11.9233	11.0966	12.4256	11.7088	11.9093	12.0327	12.2096	12.0822	11.7965	11.6441	11.1183	12.173	10.9546	11.2719	11.387	10.9911	11.5236	11.3554	10.6409	11.5911	11.5098	11.8726	11.7616	12.0634				7	7	7	10.4	10.4	10.4	82.704	0	11.75	522100000	14
P13073	P13073	Cytochrome c oxidase subunit 4 isoform 1, mitochondrial	COX4I1	12.7234	13.2847	13.5963	11.9509	12.66	12.1867	12.8811	12.3264	12.7897	12.6526	13.6094	12.463	12.9028	12.3647	12.8533	12.3545	13.4551	12.5503	12.6704	11.9744	12.8457	12.4843	13.1998	12.9995	13.1031	12.7771	12.9353	12.2822	12.7738	12.9105	13.2075	12.8773				9	9	9	43.8	43.8	43.8	19.576	0	17.356	1014100000	37
P13164;Q01629;Q01628	P13164;Q01629;Q01628	Interferon-induced transmembrane protein 1;Interferon-induced transmembrane protein 2;Interferon-induced transmembrane protein 3	IFITM1;IFITM2;IFITM3	12.5684	10.8639	11.8203	11.1221	12.1796	11.2393	11.5394	10.8075	11.9604	11.7444	11.1964	10.9803	11.8458	11.6887	11.405	11.3669	11.9089	11.6197	11.2362	11.0976	12.1396	11.328	11.1219	11.4236	11.9049	10.9521	11.8492	11.3742	12.2105	12.1032	11.5196	11.1366				1	1	1	12.8	12.8	12.8	13.964	0.00078802	31.701	36129000	2
P13224	P13224	Platelet glycoprotein Ib beta chain	GP1BB	12.2406	11.7014	11.7072	10.8395	11.8318	10.5146	11.3092	12.4811	11.1158	11.2284	10.5588	11.7434	11.457	11.921	11.5374	11.0071	10.86	11.038	12.0358	11.2463	11.7927	12.6008	12.5187	11.9109	11.7641	10.9121	12.1987	11.9537	11.4399	11.5657	11.2095	10.467				1	1	1	5.3	5.3	5.3	21.717	0.0021406	22.803	19290000	1
P13284	P13284	Gamma-interferon-inducible lysosomal thiol reductase	IFI30	12.9184	12.0718	12.1297	10.8406	11.8144	10.7062	12.2001	11.0695	11.8604	10.5391	11.1047	11.4143	11.8792	11.6785	11.3814	11.2293	12.338	10.912	11.5598	11.4893	12.0731	11.7722	10.6822	10.9819	11.3705	11.7121	12.2209	11.7421	11.2369	11.356	12.1889	10.539				1	1	1	4.4	4.4	4.4	27.963	0.00079777	33.092	1333900000	8
P13473	P13473	Lysosome-associated membrane glycoprotein 2	LAMP2	12.8545	12.7934	13.1924	12.1768	13.4901	12.4025	14.7952	11.9912	13.7967	12.2989	13.3024	12.425	13.4497	12.6817	13.6114	12.793	12.9816	13.0295	12.5901	12.3832	13.2701	12.9858	13.0534	12.6673	13.9936	12.7981	13.2387	11.8634	13.5178	12.82	13.0497	12.0244				2	2	2	3.7	3.7	3.7	44.96	0	94.134	1300900000	12
P13489	P13489	Ribonuclease inhibitor	RNH1	11.7182	12.2068	12.4147	10.3808	11.7799	11.2691	11.7762	11.114	11.3289	11.148	11.623	10.2054	11.511	11.3056	12.255	10.0807	11.0857	10.6497	11.6634	12.1907	11.5289	12.286	10.4548	11.7152	11.872	11.3913	11.2065	11.8215	11.7984	11.2235	11.1162	11.6619				1	1	1	2.4	2.4	2.4	49.973	0.0011377	2.774	246040000	4
P13591	P13591	Neural cell adhesion molecule 1	NCAM1	10.4398	11.2268	12.2877	10.7493	11.2013	11.8653	11.4508	11.2882	11.4183	11.171	12.003	10.6937	11.5591	11.0224	11.1389	11.0753	11.4711	10.6185	10.5508	11.6539	11.4089	11.8393	11.2848	11.474	11.1327	10.7899	11.0984	11.3951	12.2925	11.2947	12.3438	11.185				3	3	3	2.9	2.9	2.9	94.573	0.00042373	4.14	279100000	3
P13598	P13598	Intercellular adhesion molecule 2	ICAM2	11.6615	11.5862	11.9715	11.2915	12.0028	10.702	11.2911	11.2137	12.0444	11.2662	11.2499	10.4831	12.1194	11.2922	11.4783	11.1851	11.454	11.2148	11.8973	12.4519	11.08	11.4854	12.7553	10.835	11.3536	11.4812	11.8032	11.5118	11.7971	10.208	11.5215	10.441				1	1	1	5.5	5.5	5.5	30.654	0.0011673	3.05	11822000	2
P13611	P13611	Versican core protein	VCAN	12.0193	11.714	12.2214	11.6294	11.7211	11.6268	12.8954	11.4547	11.4505	11.2813	12.3154	11.0711	12.0926	11.1554	12.3017	10.33	11.2665	11.3979	11.2856	11.6086	11.7249	10.6367	11.6826	10.6717	12.2028	11.0438	12.1273	10.9013	11.3851	12.2309	11.6006	11.6674				17	17	17	4.8	4.8	4.8	372.82	0	90.522	5485700000	66
P13639;Q15029	P13639	Elongation factor 2	EEF2	14.7649	13.7644	13.8994	12.8279	14.3599	13.1451	14.4532	13.1368	14.1602	13.108	13.5311	13.9281	14.6798	13.554	14.056	13.1472	14.9219	13.6626	13.657	13.7634	13.858	13.7089	14.0705	13.8121	14.2582	13.7102	14.1905	13.4984	14.3027	13.8376	14.53	13.7182				19	19	19	21.8	21.8	21.8	95.337	0	76.026	1939500000	51
P13667	P13667	Protein disulfide-isomerase A4	PDIA4	15.7495	15.3948	15.7611	14.3812	15.4867	14.4594	15.1885	14.5393	15.3298	15.0982	15.4202	14.7461	15.5176	15.1039	15.1735	14.8623	16.0075	14.9175	14.7736	14.6193	15.1109	14.6911	15.1855	14.7496	15.6044	14.6969	15.3165	14.705	15.2079	14.8044	16.0271	14.7821				29	29	29	45	45	45	72.932	0	176.67	7347200000	125
P13674	P13674	Prolyl 4-hydroxylase subunit alpha-1	P4HA1	11.0838	11.7126	11.3988	11.0523	11.825	11.3646	11.5006	11.18	10.8067	11.8368	11.2433	10.5455	12.4244	11.6922	11.7075	10.8914	11.6344	11.9252	12.042	11.3528	10.9547	11.1972	11.8631	11.4305	12.0348	11.4447	11.8715	11.6141	10.8684	10.6744	11.393	12.0145				10	10	10	21.7	21.7	21.7	61.049	0	45.822	553390000	21
P13688	P13688	Carcinoembryonic antigen-related cell adhesion molecule 1	CEACAM1	11.3884	11.3567	11.3433	10.6328	12.0064	10.0943	11.7406	12.5091	12.3766	10.4038	11.8433	12.0528	11.8171	11.2662	12.0868	10.8679	11.8557	11.3443	11.8199	11.3872	11.003	12.009	11.8878	11.792	11.551	11.7415	10.6238	12.1005	11.4589	10.3878	11.5563	11.2647				3	3	2	8.9	8.9	7.2	57.56	0	55.948	418480000	12
P13693;Q9HAU6;Q56UQ5	P13693	Translationally-controlled tumor protein	TPT1	13.5603	13.4778	13.7044	12.9949	13.8152	13.5345	13.4124	12.8053	13.5691	12.2773	14.1299	12.8488	13.9539	12.6373	13.8207	12.6145	13.8493	13.0459	13.145	13.0909	13.2242	13.1206	13.3254	12.9866	13.755	11.9005	13.3366	12.3509	13.9977	12.2267	13.2522	12.438				6	6	6	29.7	29.7	29.7	19.595	0	26.647	4143100000	47
P13716	P13716	Delta-aminolevulinic acid dehydratase	ALAD	11.3948	13.0327	10.5866	10.4671	11.93	12.0123	11.7872	10.8224	12.164	11.9936	12.0127	11.6229	12.6245	10.7992	11.5371	10.9915	11.3961	11.9842	11.3861	10.9841	11.6364	11.5299	11.5347	12.0191	12.0965	11.3508	10.7641	11.1508	10.7613	10.7227	11.6629	10.9778				1	1	1	3	3	3	36.294	0.0080932	15.458	7029800	1
P13760	P13760	HLA class II histocompatibility antigen, DRB1-4 beta chain	HLA-DRB1	11.7689	12.17	12.4281	11.4096	11.5661	10.3445	12.3917	11.3371	11.436	11.1139	11.6417	11.3285	11.5136	11.5034	11.5822	10.6093	11.9292	11.3706	10.9387	11.2648	11.112	11.8353	10.6766	10.7095	11.2584	11.1526	11.8995	11.7335	12.8625	10.7181	11.8504	11.9839				6	1	1	21.1	4.1	4.1	30.112	0	91.462	237840000	5
P13761	P13761	HLA class II histocompatibility antigen, DRB1-7 beta chain	HLA-DRB1	10.632	11.3748	11.0829	10.8803	11.2927	11.9631	11.8028	12.0549	12.3823	10.9877	11.4034	11.1892	11.597	10.8519	12.5019	10.9635	11.8759	11.2343	11.1529	10.933	11.7708	11.7812	11.2181	11.7672	11.7349	12.2631	11.3502	11.2215	11.5172	11.213	10.9547	12.0843				5	1	1	16.9	3.8	3.8	29.822	0.001119	26.196	89389000	2
P13796	P13796	Plastin-2	LCP1	13.1597	13.0208	13.1507	12.2842	15.1096	13.823	14.2977	14.1351	13.8288	13.7067	13.3647	13.0941	14.6946	14.0025	14.4004	14.0626	14.1874	13.4135	13.8018	13.7461	13.9411	13.7361	14.1034	13.8745	14.3059	13.7079	14.1267	13.739	13.9996	13.3139	13.9107	13.4667				19	19	15	35.2	35.2	29	70.288	0	64.047	2912800000	76
P13797;Q14651	P13797	Plastin-3	PLS3	12.0167	11.8417	12.0025	12.0733	11.8543	11.0869	11.7094	11.0076	11.6291	10.4938	12.5357	11.4013	11.4712	11.7812	11.9239	11.2504	10.9192	11.3261	11.5355	11.6889	11.5241	12.1669	11.9424	11.4397	12.2293	11.6284	11.5368	12.2383	10.6614	11.8792	12.1906	11.0424				13	9	9	22.2	16	16	70.81	0	85.239	714870000	22
P13798	P13798	Acylamino-acid-releasing enzyme	APEH	10.9221	12.3415	11.9181	11.6155	11.6152	11.3446	11.6266	12.5006	12.8243	11.2975	11.7843	11.1659	12.2923	11.0354	11.912	10.5655	11.354	11.7149	12.6891	11.7054	11.2131	11.8113	12.0832	11.6692	12.3545	11.9013	11.1944	10.9867	11.1638	11.9688	11.4439	11.2244				4	4	4	6.1	6.1	6.1	81.224	0	66.591	109680000	5
P13804	P13804	Electron transfer flavoprotein subunit alpha, mitochondrial	ETFA	11.6198	10.607	11.9236	9.98642	10.6093	11.2897	11.7575	11.0732	11.2392	11.075	11.7027	10.7472	11.5384	10.1335	11.3536	11.1427	12.33	11.673	12.6332	11.2698	11.2539	12.1142	11.2063	12.0086	11.356	11.0374	10.8832	11.3212	11.9954	11.4478	12.2907	11.4835				6	6	6	25.2	25.2	25.2	35.079	0	59.758	640370000	19
P13861	P13861	cAMP-dependent protein kinase type II-alpha regulatory subunit	PRKAR2A	10.6671	10.8639	12.1988	10.2445	11.9352	11.2892	11.4844	11.2127	11.4597	12.1579	11.975	11.1437	10.5682	11.1411	11.2709	10.819	11.5287	11.4031	10.6814	11.0266	11.4573	12.2476	11.2519	12.5525	12.2542	11.4775	11.2931	11.4724	12.0394	11.5507	11.6384	10.8268				11	11	8	34.7	34.7	22	45.518	0	31.31	1072500000	19
P13984	P13984	General transcription factor IIF subunit 2	GTF2F2	14.8704	14.1209	14.4184	13.4362	14.4218	13.5983	14.1776	13.6743	14.7559	13.4508	14.5736	13.7429	14.3542	13.7751	14.288	13.5297	14.6875	13.7403	14.246	13.7486	14.5382	13.9154	14.637	13.7971	14.3534	13.7871	14.1594	13.985	14.8106	13.619	14.5295	13.8381				9	9	9	28.5	28.5	28.5	28.38	0	16.258	1095000000	26
P13987	P13987	CD59 glycoprotein	CD59	14.6928	15.2619	14.8844	15.6017	14.9124	15.6965	14.8429	15.2341	15.0432	14.8448	15.0723	15.3248	14.8344	15.6001	15.2368	15.4366	14.3663	15.5532	15.4393	15.4129	15.3282	15.1325	14.9412	15.2769	14.761	15.3714	15.396	15.1401	14.6889	15.6495	14.2946	15.2165				6	6	6	28.1	28.1	28.1	14.177	0	21.543	28958000000	44
P14174	P14174	Macrophage migration inhibitory factor	MIF	15.9197	14.2889	14.2578	13.2562	14.2045	13.8018	14.2586	13.1431	13.9193	14.5439	14.1883	13.3156	14.407	14.0999	14.138	14.5389	15.2154	14.6424	13.6231	13.9559	14.5976	13.6025	14.3937	13.7725	14.9924	14.3235	14.3765	14.2344	14.6608	13.6424	14.3883	14.0299				8	8	8	50.4	50.4	50.4	12.476	0	111.43	9142600000	46
P14207	P14207	Folate receptor beta	FOLR2	10.6257	11.5713	11.192	11.6701	11.4338	11.1041	11.8437	11.7051	11.86	11.6476	11.6416	11.8971	12.145	11.2278	11.8482	10.6513	12.2694	11.5687	11.1993	11.645	12.5987	10.9427	11.6923	11.7309	12.3444	11.4519	11.5267	11.1201	12.074	12.0849	11.0089	11.7159				4	4	4	14.5	14.5	14.5	29.279	0	58.682	311700000	10
P14209	P14209	CD99 antigen	CD99	10.4533	12.312	11.7711	12.1121	11.9462	12.8948	12.0634	13.4944	11.1649	12.7063	11.4147	12.6656	12.0382	13.0556	12.0067	12.0941	11.0614	13.2903	12.4696	12.6598	12.1293	12.7789	11.2644	11.9091	12.809	12.5445	11.8937	12.9551	12.3015	12.6755	10.6375	12.1319				2	2	2	13	13	13	18.848	0	65.337	2605700000	11
P14314	P14314	Glucosidase 2 subunit beta	PRKCSH	16.2819	16.4344	16.7866	15.8629	16.2529	15.3803	15.5173	15.4474	15.9601	15.6364	16.4886	15.7857	16.2644	16.0645	16.1865	15.2744	15.8269	15.8095	15.777	15.4818	15.8206	15.8024	15.6391	15.7823	16.1216	15.372	16.2008	15.5021	15.7956	15.5977	15.5505	15.4528				26	26	26	39.6	39.6	39.6	59.425	0	140.77	14043000000	169
P14317	P14317	Hematopoietic lineage cell-specific protein	HCLS1	11.1768	11.3988	11.0294	11.3812	12.3002	10.6636	11.6118	11.6474	11.5485	11.0252	11.225	11.1928	11.5442	11.9991	11.7093	12.0162	11.0788	11.6036	12.3852	11.3998	11.8622	11.2565	11.3594	11.8779	11.1018	10.6121	11.534	11.5629	11.3166	11.6939	10.9982	12.3109				20	20	20	38.7	38.7	38.7	54.013	0	76.164	2081700000	47
P14324	P14324	Farnesyl pyrophosphate synthase	FDPS	11.1552	11.3762	10.6053	11.4367	11.367	10.4883	10.9533	11.6102	10.8581	10.5516	12.0872	10.8373	12.2015	12.4794	11.6454	11.05	11.5976	10.8937	12.4686	11.8932	12.7075	11.3791	11.6599	11.6264	12.267	10.8927	11.8325	11.4009	11.3914	11.8728	11.8069	11.4134				2	2	2	6.4	6.4	6.4	48.275	0.00041563	38.491	109340000	3
P14406	P14406	Cytochrome c oxidase subunit 7A2, mitochondrial	COX7A2	11.6373	12.2567	10.9312	11.6784	11.0105	10.636	11.6542	11.4351	11.896	11.0981	12.0303	11.9021	11.4598	11.2453	10.9231	11.3506	11.7298	11.4383	11.205	11.6995	11.3952	10.857	11.7224	10.5114	12.1603	11.8945	12.036	11.3039	11.9586	11.1422	11.7594	10.9664				3	3	3	30.1	30.1	30.1	93.959	0	72.354	584970000	7
P14543	P14543	Nidogen-1	NID1	11.2795	11.6125	11.2728	11.0833	10.8681	11.0453	11.4673	11.2855	12.0098	11.0829	11.3556	11.4847	11.2883	11.3516	11.7235	10.7984	11.3988	11.3916	11.5421	11.8295	12.3344	11.3047	11.5901	12.1844	10.8638	10.7607	11.6084	10.6755	11.5517	12.466	11.946	10.9619				19	19	19	15.2	15.2	15.2	136.38	0	71.557	1664000000	36
P14550	P14550	Alcohol dehydrogenase [NADP(+)]	AKR1A1	14.7514	13.8898	13.9734	13.5382	13.889	13.6709	13.6068	13.358	13.6961	13.9906	14.0577	13.712	13.7083	13.9031	14.0435	14.0519	14.0642	13.6964	13.481	13.4809	14.0204	13.6553	14.0369	13.8087	14.2139	13.7446	13.8865	13.6705	14.4347	13.4312	13.8891	13.4089				12	12	12	36	36	36	36.573	0	30.717	1035700000	37
P14618;P30613	P14618	Pyruvate kinase PKM	PKM	16.204	15.3134	15.3319	14.8959	16.0648	15.0984	15.9481	15.2762	16.096	15.3714	15.5836	15.0296	16.1611	15.4353	15.7369	15.5468	17.0024	15.2978	15.1292	15.1909	15.3276	15.1425	15.5172	15.3531	16.255	15.2363	15.4644	14.9711	16.0875	15.3832	16.2799	15.1165				34	34	34	60.8	60.8	60.8	57.936	0	323.31	10707000000	169
P14621	P14621	Acylphosphatase-2	ACYP2	11.7965	11.3247	10.9151	10.3531	12.1752	11.407	11.453	11.253	10.8146	10.5702	10.7517	11.4406	11.6026	11.1969	10.7773	11.8991	11.3642	10.2524	11.5465	11.9191	12.0543	11.2871	11.7431	11.3418	12.365	11.8133	12.2262	11.4312	12.2704	11.5633	11.6329	11.0144				4	4	4	25.3	25.3	25.3	11.139	0	60.028	175530000	7
P14625;Q58FF3	P14625	Endoplasmin	HSP90B1	18.1262	17.2555	17.616	16.2199	17.3435	16.2328	16.9228	16.4505	17.2441	17.0421	17.3452	16.5757	17.497	17.1568	17.3175	16.7201	17.8135	16.5647	16.6224	16.3957	17.2143	16.655	17.2489	16.586	17.6213	16.681	17.5861	16.6962	17.2926	16.6066	17.1566	16.5143				45	45	43	46.3	46.3	44.6	92.468	0	323.31	29209000000	328
P14678;P63162	P14678;P63162	Small nuclear ribonucleoprotein-associated proteins B and B;Small nuclear ribonucleoprotein-associated protein N	SNRPB;SNRPN	10.5918	10.9602	11.6321	10.5168	11.8827	11.2163	11.1807	10.6174	12.0107	11.032	11.2441	10.751	12.4009	10.6011	11.4308	10.9987	11.6392	11.5186	11.3555	10.4315	10.9972	11.7751	12.1291	11.4961	11.4405	12.504	11.28	11.4236	11.3425	11.5065	12.2563	11.3129				5	5	5	17.9	17.9	17.9	24.61	0	15.723	420130000	17
P14735	P14735	Insulin-degrading enzyme	IDE	11.874	11.5173	11.8032	10.8683	11.9195	11.3046	12.0678	10.9045	11.2669	10.7605	11.494	11.1149	11.4863	10.6712	11.9203	10.3806	11.9299	10.7758	11.7037	10.5583	11.6983	11.8523	12.1252	11.3703	11.1382	11.6672	12.0947	12.3888	11.6205	11.0867	11.6375	11.6651				1	1	1	1.5	1.5	1.5	117.97	0.0046512	17.507	84706000	1
P14780	P14780	Matrix metalloproteinase-9;67 kDa matrix metalloproteinase-9;82 kDa matrix metalloproteinase-9	MMP9	10.6047	11.7511	11.5444	10.3185	11.7334	11.3065	11.2384	10.8513	11.2207	10.3393	10.8632	11.4909	11.3051	11.3377	12.18	11.4199	11.708	10.7998	11.8316	11.8184	11.2174	11.3827	11.7106	10.6208	11.2949	11.719	11.6318	11.6031	13.0473	12.026	12.3717	12.1828				4	4	4	6.8	6.8	6.8	78.457	0	63.408	62396000	7
P14854	P14854	Cytochrome c oxidase subunit 6B1	COX6B1	14.3319	15.0347	15.4201	15.2208	15.4274	14.3613	15.917	14.8074	15.6075	14.355	15.3964	15.1808	15.4635	14.7297	15.0986	14.4871	14.9564	14.9882	14.9059	14.7459	15.2553	14.7622	15.1314	14.8849	15.5303	14.5854	14.9192	14.7299	15.5298	14.6018	15.1056	14.7561				9	9	9	83.7	83.7	83.7	10.192	0	323.31	10390000000	43
P14859;Q9UKI9;P09086	P14859;Q9UKI9;P09086	POU domain, class 2, transcription factor 1;POU domain, class 2, transcription factor 3;POU domain, class 2, transcription factor 2	POU2F1;POU2F3;POU2F2	11.6995	11.3583	11.1296	11.5994	11.9912	11.5681	11.2465	10.7121	11.3232	11.8406	11.2733	11.3635	11.6972	11.7538	10.6674	10.5516	11.8075	10.211	11.1988	11.807	10.502	11.7831	12.0412	10.6076	10.8359	11.59	11.8756	11.418	11.8245	11.8178	12.2206	11.3081				2	2	2	4.3	4.3	4.3	76.471	0	18.917	104560000	5
P14866	P14866	Heterogeneous nuclear ribonucleoprotein L	HNRNPL	14.096	14.56	14.5425	14.2146	14.8875	14.1741	14.8711	14.7487	14.5642	14.1856	15.6112	14.3721	14.6157	14.0032	14.7335	13.9059	15.0062	14.0736	14.7465	14.4442	14.8476	14.5838	14.7679	14.5118	15.0811	14.1111	14.3859	14.107	15.16	14.1938	14.8841	14.3822				15	15	15	29.2	29.2	29.2	64.132	0	147.84	3497600000	59
P14868	P14868	Aspartate--tRNA ligase, cytoplasmic	DARS	12.0133	11.5059	11.6246	11.5827	11.9806	11.3935	11.5258	11.1795	12.4601	11.4491	11.9924	11.8352	11.1808	10.841	11.5416	10.8413	11.5411	11.3042	10.997	10.6705	11.7777	11.7204	11.5275	11.9279	12.0801	11.5866	11.4958	12.3321	12.3295	12.0946	11.937	12.3626				5	5	5	10.4	10.4	10.4	57.136	0	10.86	534820000	13
P14923	P14923	Junction plakoglobin	JUP	10.944	11.0108	11.7077	10.3139	11.9037	11.1301	12.1779	10.9621	12.415	10.7299	12.8117	10.6244	11.5526	11.5794	11.1805	10.6395	11.0411	11.1919	11.1661	11.5936	12.0186	11.5429	12.2983	11.4948	11.7813	11.0933	11.3241	11.391	12.3726	11.4406	12.1788	12.2441				9	9	9	12.8	12.8	12.8	81.744	0	13.818	197890000	16
P14927	P14927	Cytochrome b-c1 complex subunit 7	UQCRB	15.5396	15.3994	15.6321	14.9138	15.3858	14.8001	16.0676	14.6108	15.0816	14.4511	16.7802	14.8916	14.9977	14.9218	15.4008	14.6111	15.0414	15.0434	15.1755	15.1465	15.0107	15.1	15.1799	15.0056	15.4677	15.0764	15.0958	15.3549	15.2033	14.7666	15.4948	15.0986				16	16	16	88.3	88.3	88.3	13.53	0	319.21	17686000000	151
P15088	P15088	Mast cell carboxypeptidase A	CPA3	11.69	12.4608	11.9653	10.9618	11.3661	12.2474	11.9031	10.9081	12.0871	11.0773	12.3922	11.8292	11.4294	11.4252	12.6283	11.0954	11.2151	11.9178	12.0699	11.386	11.4985	11.0609	11.2729	11.3105	11.2902	11.883	11.5339	12.0723	11.4958	11.6552	10.6992	11.1659				10	10	10	20.1	20.1	20.1	48.669	0	24.788	2916400000	35
P15090	P15090	Fatty acid-binding protein, adipocyte	FABP4	12.0583	11.4385	11.9959	10.6451	11.263	11.5157	12.0875	11.1065	11.505	10.5996	11.046	10.8707	10.9019	10.8675	12.2636	11.7248	12.1988	12.7227	11.7414	11.8396	11.6671	11.3167	11.8007	11.1381	11.0474	11.5954	11.4249	11.466	11.4401	10.9778	11.1729	11.4203				2	1	1	15.9	6.8	6.8	14.719	0.0086594	14.787	4740900	1
P15144	P15144	Aminopeptidase N	ANPEP	11.351	11.1806	11.8878	10.2234	12.3365	11.3108	10.6153	11.5303	11.4299	11.8132	10.747	11.0121	11.2441	10.4838	11.2513	10.7938	12.3497	11.4445	11.6824	11.5089	12.4056	11.1419	12.2495	11.7046	11.8761	11.9899	11.908	11.6223	11.3455	11.8992	11.6483	11.3594				6	6	6	6.2	6.2	6.2	109.54	0	14.294	318970000	9
P15151	P15151	Poliovirus receptor	PVR	11.2472	11.5787	11.3178	11.4934	11.4552	11.128	12.1877	11.2025	11.6515	11.0895	11.8004	11.1037	11.2245	11.2141	11.725	12.0398	11.7213	11.3397	11.4847	11.5869	11.6895	11.2857	11.4565	11.5303	12.1901	11.1071	11.3287	11.4099	11.714	11.9819	10.6605	10.9256				2	2	2	6	6	6	45.302	0	62.512	70695000	3
P15289	P15289	Arylsulfatase A;Arylsulfatase A component B;Arylsulfatase A component C	ARSA	11.9015	10.4802	12.3662	10.8693	11.5488	10.8869	11.3223	12.0375	11.9912	11.6612	11.2752	10.9207	11.935	11.445	11.3794	11.0585	12.1876	11.1989	11.4429	11.9824	11.4563	12.3675	11.3542	11.7602	11.3941	11.9469	11.6941	11.1261	11.2157	11.147	11.2104	11.857				3	3	3	8.7	8.7	8.7	53.588	0	54.17	32241000	3
P15291	P15291	Beta-1,4-galactosyltransferase 1;Lactose synthase A protein;N-acetyllactosamine synthase;Beta-N-acetylglucosaminylglycopeptide beta-1,4-galactosyltransferase;Beta-N-acetylglucosaminyl-glycolipid beta-1,4-galactosyltransferase;Processed beta-1,4-galactosyltransferase 1	B4GALT1	11.6207	11.8457	11.0225	11.7434	12.7422	12.5337	12.1152	12.1072	11.9958	10.9267	12.1383	11.2289	11.7968	9.97787	12.2037	11.1947	10.7341	11.3855	11.9037	11.8279	11.9315	11.9649	11.2162	12.3355	11.5962	11.4548	11.6173	11.8306	12.2322	11.6333	11.6605	11.6223				5	5	5	20.1	20.1	20.1	43.92	0	38.957	265940000	10
P15311	P15311	Ezrin	EZR	14.9591	15.3901	15.7929	14.338	16.145	14.5607	16.8866	14.7827	16	14.9614	16.2162	14.7357	15.9961	15.3691	15.6271	14.6886	17.0358	14.8745	15.2925	14.9242	15.4801	14.8336	16.0338	14.7918	15.9575	15.0771	15.7963	15.1017	16.0413	15.0515	16.0975	14.7936				39	25	23	43.3	27.6	26.3	69.412	0	118.26	13325000000	130
P15328	P15328	Folate receptor alpha	FOLR1	10.6533	11.4002	11.8477	10.7292	11.1122	10.1819	11.1543	11.449	11.9801	11.4509	11.3028	10.7858	12.0034	11.6868	11.4958	11.2332	12.4918	11.6818	12.5398	11.9653	11.6341	10.9811	12.0033	12.0778	11.8122	11.8808	11.8204	11.1148	11.9088	11.3111	11.3962	11.6371				5	5	5	20.6	20.6	20.6	29.819	0	16.118	1131100000	17
P15374	P15374	Ubiquitin carboxyl-terminal hydrolase isozyme L3	UCHL3	10.3514	12.4588	11.5896	12.1603	11.3021	10.4185	11.9296	12.2715	12.3121	11.3505	12.6089	11.3872	11.2246	11.1123	11.991	10.8555	11.2261	11.3585	11.6245	11.9718	11.4121	11.2116	12.5036	11.6795	11.6645	12.4484	11.5247	11.7505	11.6648	11.7927	11.14	11.4341				5	5	5	24.8	24.8	24.8	26.182	0	79.861	395070000	16
P15531	P15531	Nucleoside diphosphate kinase A	NME1	11.6482	11.602	11.6503	10.902	12.5518	10.7311	10.5508	11.6474	10.9601	10.3522	11.3043	11.3565	12.2954	11.2048	11.6478	11.4348	11.2315	11.7529	11.107	11.6052	11.6363	11.5787	12.1436	11.8765	11.3049	10.373	12.2853	11.963	11.7512	11.0332	11.2051	11.519				9	4	4	57.9	27	27	17.149	0	79.082	473650000	17
P15559	P15559	NAD(P)H dehydrogenase [quinone] 1	NQO1	9.40022	11.1012	11.8546	11.0011	10.4948	11.781	10.4839	11.1951	11.6375	10.7137	11.214	12.4794	11.3433	11.3734	11.9746	10.9207	11.3176	11.5269	11.9244	11.6487	11.601	12.0712	12.0096	11.7237	12.1634	10.7243	11.2831	11.9063	11.4193	11.5155	11.5089	11.4664				3	3	3	10.2	10.2	10.2	30.867	0	58.806	1589400000	14
P15586	P15586	N-acetylglucosamine-6-sulfatase	GNS	15.1829	15.0678	15.3541	14.2788	15.2415	14.3981	15.2549	14.3103	14.9846	15.0339	14.9048	14.4985	14.6667	14.9319	15.2345	14.7107	14.8399	14.3111	14.927	14.8886	14.8347	15.1246	15.22	14.5606	15.1271	14.778	15.3301	14.5506	15.1515	14.4452	15.0101	14.5482				8	8	8	14.9	14.9	14.9	62.081	0	81.807	3022100000	41
P15848	P15848	Arylsulfatase B	ARSB	11.068	12.0391	11.8778	10.5699	11.3433	11.1861	12.2729	10.5534	11.9093	10.9717	11.3565	11.0837	11.7167	11.303	10.7392	11.043	11.8765	11.5978	11.6843	12.1397	11.4816	11.9343	12.3606	11.6891	11.8465	11.2155	10.8606	11.9202	11.242	12.8432	12.8918	11.4052				2	2	2	3.9	3.9	3.9	59.687	0.0027397	19.691	30739000	2
P15880	P15880	40S ribosomal protein S2	RPS2	10.5367	11.1675	11.3621	11.4795	11.0811	11.551	11.2602	10.7895	11.4409	11.5317	11.9536	11.5358	11.274	11.6386	12.7935	11.4487	11.789	11.7223	11.8963	11.5459	11.4741	11.6241	11.5858	11.4658	12.5422	10.8653	11.1118	12.1039	12.359	11.9416	11.1568	10.2752				7	7	7	24.2	24.2	24.2	31.324	0	16.901	1619600000	26
P15884;Q99081	P15884;Q99081	Transcription factor 4;Transcription factor 12	TCF4;TCF12	11.4282	11.8741	11.3219	10.4841	11.8559	11.5091	11.3509	11.9727	11.8604	11.3503	11.9814	10.8862	12.1339	11.8696	11.4134	11.254	12.0731	10.6975	10.4144	10.928	12.115	11.3852	11.354	11.2274	11.7718	11.8981	11.1496	11.0501	11.3592	10.6266	11.628	11.9893				1	1	1	1.3	1.3	1.3	71.307	0.0092534	14.505	7235500	1
P15924	P15924	Desmoplakin	DSP	14.5302	14.0132	13.7057	13.4961	13.9545	13.7948	14.5386	13.3943	14.0409	14.0542	14.7271	13.4694	14.1979	13.7857	14.249	13.6801	14.7206	14.5512	13.9515	14.254	13.8442	13.6668	13.9817	13.8655	13.9247	13.7658	13.9186	14.0944	14.8653	13.9855	14.3729	14.0012				24	24	24	9	9	9	331.77	0	37.137	1044900000	38
P15927	P15927	Replication protein A 32 kDa subunit	RPA2	11.0887	11.0582	12.5496	10.1493	12.2357	11.5638	10.6993	11.9926	11.7731	11.0341	11.502	11.0847	12.1327	11.2142	11.6062	11.0814	10.6212	10.3281	12.1554	11.3497	11.5938	10.8675	11.9192	11.2468	11.5672	11.6138	10.9553	11.2712	10.632	11.4915	11.1023	10.1305				2	2	2	11.5	11.5	11.5	29.247	0	17.913	30054000	4
P15941	P15941	Mucin-1;Mucin-1 subunit alpha;Mucin-1 subunit beta	MUC1	15.2396	13.334	13.5232	12.8889	15.0142	13.3405	14.4542	13.1084	14.837	13.9157	13.7933	12.5452	13.7683	13.3205	13.9332	13.5394	13.6528	13.4803	13.5275	13.2798	15.6513	13.2803	13.9782	13.4163	14.4484	12.8572	13.4807	12.9177	13.9184	13.3635	15.16	12.7071				6	6	6	5.1	5.1	5.1	122.1	0	91.975	3161000000	55
P15954	P15954	Cytochrome c oxidase subunit 7C, mitochondrial	COX7C	10.3966	11.9022	11.6769	11.5248	11.2387	10.2189	11.2649	11.9288	11.7788	12.0121	11.342	11.5178	11.7535	11.8495	10.7826	11.3904	12.0999	11.706	11.1725	11.9502	12.2916	12.209	12.2291	11.1282	12.7076	11.8204	12.0825	11.0131	11.2922	11.2411	10.9728	11.2596				1	1	1	14.3	14.3	14.3	72.454	0.0030738	19.379	11789000	1
P16070	P16070	CD44 antigen	CD44	14.5967	15.7371	15.4499	15.6764	14.9934	16.057	14.6551	15.2194	15.1217	15.6013	15.0197	15.3163	15.1798	14.9822	15.6841	14.7692	15.1275	15.2287	15.6914	15.9529	15.1958	15.5555	15.4359	15.246	15.5424	15.2191	15.6626	15.7454	15.333	15.236	14.9128	15.5688				11	11	11	15.9	15.9	15.9	81.537	0	323.31	15378000000	97
P16083	P16083	Ribosyldihydronicotinamide dehydrogenase [quinone]	NQO2	11.3642	12.1884	11.2365	10.8831	10.9509	11.033	11.7157	11.9911	11.5111	11.6903	11.5421	10.8657	10.9923	10.5092	11.5212	12.3772	11.9092	12.6726	11.5627	11.6573	12.0964	11.2646	11.5382	11.8082	11.4145	11.4052	10.9207	10.7638	11.5118	10.8307	11.2578	11.329				2	2	2	11.7	11.7	11.7	25.918	0.0011329	27.301	65374000	3
P16104;REV__Q8NB25	P16104	Histone H2AX	H2AFX	17.4348	17.4866	17.3228	17.5536	17.4129	17.968	17.7176	17.9687	18.1049	17.4348	17.5602	17.3226	18.3031	17.6399	17.8238	16.6984	17.4327	17.549	17.6709	17.9267	17.9932	17.9919	18.0489	17.6922	17.6163	18.0141	17.455	18.0528	17.7072	17.6622	17.8692	17.8542				16	16	8	76.2	76.2	21.7	15.144	0	323.31	1.18e+18	421
P16144	P16144	Integrin beta-4	ITGB4	11.8297	11.5594	11.3586	10.7994	12.2965	11.7249	11.8759	11.2241	11.347	11.293	10.4218	10.1232	11.5408	10.7223	11.8101	11.1478	11.9592	11.0405	12.102	11.3486	11.4004	11.4488	12.3452	10.6229	11.7195	11.073	11.593	11.7522	10.8518	11.9589	11.9388	11.2474				6	6	6	3.5	3.5	3.5	202.16	0	74.896	178330000	7
P16152	P16152	Carbonyl reductase [NADPH] 1	CBR1	15.3258	14.8339	14.8045	14.8355	14.6806	15.4909	14.6283	14.7795	14.631	15.3895	14.8221	14.7852	14.7285	15.3781	14.9647	15.0309	14.9743	15.0463	14.7183	15.1714	14.9715	15.0265	14.4681	14.6358	14.8146	15.1302	15.7718	15.35	14.8876	15.3261	14.6078	15.3626				19	19	16	77.6	77.6	64.6	30.375	0	187.07	5440400000	94
P16157	P16157	Ankyrin-1	ANK1	10.693	11.5044	11.3163	11.3317	11.7566	11.7779	11.5318	11.5824	12.0295	11.7603	11.0482	12.4024	11.6851	10.793	11.7814	11.5442	11.5866	11.6718	11.1146	11.6224	11.7841	12.0102	11.6795	11.5738	11.7147	11.3936	10.9247	12.0949	11.1898	11.4766	12.2531	11.1222				1	1	1	0.9	0.9	0.9	206.26	0.0011691	30.594	9097900	2
P16220	P16220	Cyclic AMP-responsive element-binding protein 1	CREB1	11.0847	12.2428	12.3872	10.6969	10.7978	11.1426	11.4766	11.8755	10.837	10.3827	11.7916	10.6905	12.274	11.0656	11.3719	11.4805	11.5175	12.171	11.8156	11.4705	13.0168	11.2396	11.8542	10.2386	11.5517	11.8712	11.427	10.8751	11.0701	11.7904	11.2421	11.553				5	5	3	17.6	17.6	12.9	36.688	0	60.714	1684200000	30
P16333	P16333	Cytoplasmic protein NCK1	NCK1	10.7806	11.004	11.4241	11.6566	11.6182	10.9486	11.345	11.4007	12.3503	10.9205	11.525	12.5933	11.5028	11.5874	11.3731	10.5434	11.5281	11.7392	12.2145	11.2086	11.5954	11.0432	11.7556	11.6851	12.9433	11.0051	11.2633	11.96	11.3915	11.9948	11.0218	11.6022				1	1	1	2.4	2.4	2.4	42.864	0.0011249	26.639	124550000	1
P16383	P16383	GC-rich sequence DNA-binding factor 2	GCFC2	10.7717	12.0365	11.5033	11.2356	11.5095	10.6942	12.0046	9.68067	12.03	11.2308	10.8546	11.147	12.0801	11.3239	11.265	11.429	11.7019	11.7165	12.1604	11.03	10.7018	11.3541	12.5459	11.831	12.5655	11.3741	11.3162	12.7822	11.8559	11.5982	11.2839	11.6754				2	2	2	3.2	3.2	3.2	89.384	0	14.245	427750000	10
P16401	P16401	Histone H1.5	HIST1H1B	16.6412	16.6755	17.4122	16.0236	17.5923	16.8177	18.1	16.685	17.6043	15.8762	18.0729	16.5696	17.6354	16.9855	17.5244	16.2784	17.3436	16.407	17.7832	17.1576	17.3598	16.6244	17.799	17.4201	17.3033	16.5802	17.3793	16.5984	17.6701	16.8769	18.2336	16.9338				29	29	19	56.2	56.2	40.3	22.58	0	226.43	2.85e+16	281
P16402	P16402	Histone H1.3	HIST1H1D	11.1966	11.9341	14.9627	14.6157	15.0663	14.6075	14.4826	14.9497	14.6178	13.3764	15.2033	14.5145	14.8529	14.0434	14.2908	13.5423	13.9628	13.1869	14.7228	14.8017	14.2344	13.9275	15.3599	15.0125	13.6516	12.9885	14.7367	14.1572	14.9411	14.0545	15.6478	14.3037				24	8	7	61.1	25.3	21.7	22.35	0	49.713	29777000000	62
P16403	P16403	Histone H1.2	HIST1H1C	14.4465	15.5659	15.3994	14.7197	15.5121	15.0205	15.8017	15.9221	15.8196	14.6026	16.3222	15.2332	15.7969	15.8791	15.2373	14.7462	15.0711	14.9809	15.9903	16.0108	15.2821	14.9398	15.6996	16.1571	15.1362	15.0294	15.85	15.0688	15.6078	15.7898	16.1584	15.4732				25	7	7	60.1	22.5	22.5	21.364	0	66.006	89434000000	56
P16422	P16422	Epithelial cell adhesion molecule	EPCAM	10.8409	12.4408	11.9836	10.8375	11.4593	11.134	11.785	11.5418	12.1354	11.8051	10.7051	11.2223	10.3023	11.3366	11.1604	10.8725	10.9141	11.2847	11.7197	11.5906	11.6569	12.0344	11.3779	11.6601	11.7274	11.7557	10.2254	12.2337	12.2522	11.5339	10.9611	10.4192				5	5	5	12.1	12.1	12.1	34.932	0.00044267	48.598	748940000	7
P16435	P16435	NADPH--cytochrome P450 reductase	POR	11.0078	11.9918	11.7727	10.4724	11.4941	12.4231	12.1789	10.6457	11.7904	11.683	11.9098	11.7253	11.2823	11.816	12.1881	11.9599	11.4458	11.3371	11.3987	11.9762	11.066	11.1756	12.1376	11.2048	11.3499	11.7105	10.8933	11.7875	11.4822	10.4596	11.6042	11.4863				2	2	2	2.4	2.4	2.4	76.689	0.0021826	23.983	200870000	3
P16444	P16444	Dipeptidase 1	DPEP1	11.1169	11.5281	11.9492	11.4284	10.9732	10.7081	11.8344	10.4573	11.2903	12.2213	11.8354	11.7893	11.593	11.3066	11.5176	11.0175	12.2508	12.0158	11.3758	11.8958	11.5096	11.9258	12.0124	11.8903	12.1577	11.4271	11.8403	10.5352	11.4919	11.6583	11.8977	10.6027				2	2	2	5.4	5.4	5.4	45.673	0.0011664	30.427	35015000	2
P16455	P16455	Methylated-DNA--protein-cysteine methyltransferase	MGMT	11.6185	11.6045	11.8601	11.6483	10.9397	11.0492	11.0543	11.6078	11.8214	11.5736	10.7455	11.9921	11.6442	11.2994	11.8585	10.7679	10.4601	11.7995	12.6022	11.8136	11.5451	12.4592	11.3124	11.5769	11.1986	10.8669	11.3655	11.8411	11.6219	11.8075	11.2131	11.7903				4	4	4	19.8	19.8	19.8	21.646	0	10.714	248510000	12
P16615;O14983	P16615;O14983	Sarcoplasmic/endoplasmic reticulum calcium ATPase 2;Sarcoplasmic/endoplasmic reticulum calcium ATPase 1	ATP2A2;ATP2A1	11.2458	11.4758	11.4622	11.3853	11.2062	11.3238	12.0463	11.1216	11.3811	11.6343	11.1358	10.6952	11.8186	11.311	11.2945	11.6289	11.8044	11.3212	11.749	10.9633	11.699	11.567	12.7649	11.8653	11.0801	11.3649	11.5296	10.6975	12.5681	11.6112	11.2845	12.8759				2	2	2	2.1	2.1	2.1	114.76	0	56.332	177860000	3
P16930	P16930	Fumarylacetoacetase	FAH	10.8812	11.2616	12.2954	11.8009	12.1876	12.054	11.1089	12.0919	11.4597	11.2912	12.0312	11.8351	11.9935	10.6396	10.9826	11.2157	11.8697	10.63	11.9003	11.8291	12.1989	11.6086	10.7278	10.9981	11.5618	11.9692	11.1594	11.9116	12.1919	12.1574	11.4121	11.2269				1	1	1	3.1	3.1	3.1	46.374	0.0056069	17.016	8459100	1
P16949;Q9H169;REV__P36956;Q9NZ72;H7BZ55	P16949	Stathmin	STMN1	16.4379	17.2999	17.5146	16.2761	17.7239	16.5086	16.2196	16.1396	16.724	15.2757	16.9708	16.5979	17.8239	16.7572	17.6184	15.8172	16.6454	16.0971	16.7924	16.5485	16.5779	16.3156	16.6632	16.2802	16.5027	15.9682	16.6758	16.5295	16.9396	15.6738	17.0907	16.1399				28	28	22	88.6	88.6	75.8	17.302	0	117.28	65097000000	300
P16989	P16989	Y-box-binding protein 3	YBX3	10.8604	11.7115	11.8235	10.9734	11.8644	10.9369	12.0255	11.281	11.0194	10.8679	10.6717	12.1419	10.6846	10.5783	10.9378	11.4694	12.1715	11.0232	11.931	11.5479	12.4318	11.5013	12.0154	10.9667	12.4517	10.6937	11.7243	11.122	11.2953	10.7385	11.5205	10.9121				15	10	10	46.2	39	39	40.089	0	323.31	9239100000	74
P17050	P17050	Alpha-N-acetylgalactosaminidase	NAGA	11.6527	11.959	10.9144	10.7232	11.534	10.5843	10.9588	10.6595	11.5929	11.2774	11.6001	11.0433	11.7787	11.0462	11.9002	10.7227	10.9283	12.2633	12.3735	12.0522	12.1923	11.4489	10.9266	12.2548	12.1454	11.8082	11.1296	10.4071	10.8344	11.7031	11.4994	11.4106				2	2	2	6.8	6.8	6.8	46.564	0.00045188	52.299	68866000	2
P17066;P48741	P17066	Heat shock 70 kDa protein 6	HSPA6	13.4748	14.3836	14.2479	14.7314	14.9728	14.6908	14.9485	14.5277	14.8808	13.694	14.7253	14.8846	15.036	14.2139	14.5128	14.0114	14.89	14.5536	14.3016	13.8135	14.5783	14.4987	14.5212	14.2594	14.789	14.3747	14.6954	14.4726	14.7343	14.2046	14.3269	14.1832				14	1	1	18.2	1.7	1.7	71.027	0	29.79	4729900000	22
P17096	P17096	High mobility group protein HMG-I/HMG-Y	HMGA1	13.7936	15.9198	16.4808	14.8211	16.2285	14.0773	16.797	15.5507	16.8055	14.1089	16.7349	15.1541	16.4181	14.0805	15.9549	14.6571	15.9596	15.0869	16.459	15.4939	15.933	15.6426	15.9024	16.3453	16.1198	15.9297	16.2136	15.6968	16.4496	15.6428	15.4479	15.5098				14	14	14	72.9	72.9	72.9	11.676	0	229.37	70721000000	177
P17174	P17174	Aspartate aminotransferase, cytoplasmic	GOT1	11.6578	11.2301	10.7767	11.4545	11.6326	11.4158	11.8034	11.2372	10.449	10.5869	11.0748	11.8133	11.7334	11.6638	10.9395	11.1032	12.3149	10.948	10.8335	11.8713	12.6357	11.4892	12.1392	11.4511	12.0135	11.884	11.806	12.1393	11.823	11.8396	12.1067	12.1167				7	7	7	18.2	18.2	18.2	46.247	0	35.337	998180000	21
P17252	P17252	Protein kinase C alpha type	PRKCA	12.0462	12.0952	11.4499	11.6829	11.3822	10.7	11.7849	10.5029	12.1559	11.1783	11.8651	11.3106	11.9069	11.4775	11.9533	10.2519	11.56	11.4505	12.0869	11.4102	10.8659	12.0979	11.976	12.0303	12.0258	11.1047	11.9591	11.7999	11.784	11.8018	10.8407	12.3243				2	2	2	4	4	4	76.749	0.00043802	47.145	21912000	3
P17480	P17480	Nucleolar transcription factor 1	UBTF	12.1419	11.7019	11.7332	10.3404	11.5191	11.7767	11.3452	12.0032	11.3393	10.6148	11.403	11.8777	11.4965	10.6897	12.5549	10.5315	11.7101	11.6052	11.0578	10.2032	11.9057	11.2917	11.6853	11.0557	11.2351	11.496	11.2102	11.303	11.7741	10.6779	11.2183	11.9509				3	3	3	4.2	4.2	4.2	89.405	0.0011372	27.681	75276000	3
P17535;P05412;P17275	P17535;P05412	Transcription factor jun-D;Transcription factor AP-1	JUND;JUN	12.0371	10.7006	11.3325	11.0332	11.6367	11.3353	11.3572	11.6749	11.0489	10.9337	11.6629	12.1805	11.7152	11.2963	11.7061	12.3006	11.6026	11.7186	11.7083	12.1954	12.0378	10.2673	11.4286	11.6381	11.0722	10.7914	11.3258	12.5236	10.9876	10.8738	11.2586	11.9773				3	3	3	8.6	8.6	8.6	35.173	0	6.137	384070000	9
P17544	P17544	Cyclic AMP-dependent transcription factor ATF-7	ATF7	11.3756	12.0186	10.3363	10.5981	11.3538	11.8318	11.1274	12.0415	11.6329	11.0933	11.0612	11.0841	10.9369	11.0489	11.5792	11.9147	12.3256	11.3889	11.1253	11.0689	12.0322	11.5532	11.4363	11.4963	12.1734	10.7217	12.1013	11.4499	11.5603	11.5777	11.8115	11.4641				1	1	1	3.6	3.6	3.6	52.967	0.0024433	20.859	15871000	1
P17568	P17568	NADH dehydrogenase [ubiquinone] 1 beta subcomplex subunit 7	NDUFB7	10.4862	11.1412	11.1073	11.5216	12.4511	12.032	11.5183	11.7253	12.911	10.911	11.6619	11.7105	11.7026	11.8165	11.438	10.7024	11.0157	11.6077	11.8195	11.2693	10.5197	9.96234	12.5735	11.7628	11.5774	11.7086	11.4347	11.1252	11.5218	11.0972	11.7174	10.5063				6	6	6	51.8	51.8	51.8	16.402	0	85.873	2659000000	31
P17612;P22694;P22612	P17612;P22694;P22612	cAMP-dependent protein kinase catalytic subunit alpha;cAMP-dependent protein kinase catalytic subunit beta;cAMP-dependent protein kinase catalytic subunit gamma	PRKACA;PRKACB;PRKACG	11.3565	11.4869	10.8988	10.0416	11.3719	11.7183	12.1216	11.1054	10.4107	11.9413	11.0775	11.8547	11.3604	10.6062	11.6888	10.2409	10.8709	11.6626	11.7231	11.5228	11.8086	11.3412	11.3779	10.5824	12.1719	11.0131	11.4409	11.005	10.755	10.7391	12.0293	11.3303				2	2	2	5.1	5.1	5.1	40.589	0.0011334	27.336	16877000	3
P17661	P17661	Desmin	DES	17.4741	18.447	17.6503	18.7787	16.7577	19.1312	17.2679	19.1774	17.4294	18.0416	17.4396	19.4096	17.8212	17.8165	18.9994	18.7239	17.328	18.42	18.3457	18.3644	17.9494	18.8993	18.0551	18.3085	16.8849	18.1652	18.3831	18.7039	17.0164	18.3333	18.3187	18.8284				70	64	64	93.2	90.6	90.6	53.535	0	323.31	4.19e+16	1112
P17693	P17693	HLA class I histocompatibility antigen, alpha chain G	HLA-G	11.5638	11.4074	10.6646	11.6396	11.5252	10.8547	11.2829	12.1005	11.9959	10.9429	10.6577	11.2536	11.951	11.0991	12.5654	10.152	11.4642	11.6362	11.4832	10.9675	11.4257	11.611	12.0647	11.481	12.0967	11.6929	10.7426	11.9955	11.1962	11.8373	10.6799	11.9909				2	1	1	6.8	3	3	38.224	0.0037087	18.498	22459000	1
P17844	P17844	Probable ATP-dependent RNA helicase DDX5	DDX5	15.0218	14.2082	14.2983	13.1872	14.739	13.5422	14.4964	13.5079	14.4787	13.4126	15.4407	13.8867	14.8206	13.5655	14.4777	13.1456	15.3781	13.5669	13.9023	13.7453	14.6285	14.0277	14.8628	13.7208	14.9729	14.3229	14.3156	13.6049	15.0171	14.0601	14.7139	13.6288				24	17	16	31.8	23.6	22.1	69.147	0	27.031	3550400000	37
P17900	P17900	Ganglioside GM2 activator;Ganglioside GM2 activator isoform short	GM2A	11.5769	11.7433	11.3563	11.0517	11.006	11.1337	11.2275	10.3991	11.5801	11.4886	11.9143	10.4034	11.9571	11.2876	11.5017	11.229	10.8625	11.5467	12.119	11.3984	11.8365	11.4764	12.5339	11.7644	11.5205	11.5262	11.2884	11.3794	11.2243	11.8945	10.8631	11.7346				3	3	3	9.8	9.8	9.8	20.838	0.00042141	40.782	283540000	10
P17931	P17931	Galectin-3	LGALS3	14.6614	14.8868	15.1541	15.2325	14.7196	15.0716	15.0501	14.8714	15.0584	15.2144	14.8801	14.7041	14.5082	14.8092	14.6583	14.9162	15.0009	15.1854	14.8727	14.917	14.7587	14.8782	14.3866	14.6705	14.4858	15.0726	14.8825	15.2163	14.3606	14.7368	15.3092	14.8591				14	14	14	47.6	47.6	47.6	26.152	0	226.16	30560000000	110
P17936	P17936	Insulin-like growth factor-binding protein 3	IGFBP3	11.7419	11.7752	11.3369	10.7032	10.8876	9.93689	11.3157	10.9868	12.0781	11.4319	11.9875	11.956	11.6617	12.0144	11.4053	10.8498	11.8448	10.3295	11.3439	12.27	11.6189	10.8567	11.909	11.139	12.2869	12.1296	11.3517	10.6286	11.2862	10.2183	11.8884	11.2221				5	5	5	17.5	17.5	17.5	31.674	0	75.507	410350000	10
P17980	P17980	26S protease regulatory subunit 6A	PSMC3	11.5626	11.587	11.6509	11.4098	10.9119	12.3843	11.1101	10.5691	11.0162	11.9705	10.8126	10.4302	11.5074	11.0356	11.057	11.4388	10.9464	11.4253	12.1588	10.5083	12.0136	11.7117	11.5743	11.3252	11.851	11.4275	11.0494	11.4489	11.934	12.1229	11.7772	12.0258				9	9	9	20	20	20	49.203	0	20.729	618420000	13
P17987	P17987	T-complex protein 1 subunit alpha	TCP1	11.0706	12.037	11.508	10.8955	11.2979	11.2396	11.9316	11.6304	11.144	11.9173	11.0673	10.9905	11.4561	11.1605	10.8884	10.905	12.1817	11.8329	12.0081	11.7679	12.019	10.771	11.291	11.3446	11.1855	11.6421	11.7107	12.0245	10.2696	11.8631	11.021	11.3796				5	5	5	10.8	10.8	10.8	60.343	0	12.722	136300000	7
P18077	P18077	60S ribosomal protein L35a	RPL35A	11.3136	11.2123	12.1425	11.0871	10.9554	11.9798	12.2018	11.6064	12.3104	10.677	10.4809	10.5746	11.9952	11.4183	11.1286	11.4583	11.132	10.9596	10.9536	11.414	11.5563	11.422	11.2677	11.3238	11.2049	10.9307	11.6829	11.9666	11.6754	10.7018	11.908	11.2505				5	5	5	32.7	32.7	32.7	12.538	0	10.235	1012300000	15
P18085	P18085	ADP-ribosylation factor 4	ARF4	11.7014	12.3745	11.2025	11.7159	11.2381	12.3803	11.6192	11.203	11.4946	11.3445	11.4271	10.4493	11.2188	11.2979	11.8401	11.2595	11.641	11.3944	11.9632	11.7138	11.7312	11.5446	12.5399	12.299	12.1962	11.734	11.2933	11.2631	11.3407	11.5754	11.4321	10.767				2	1	1	11.7	5.6	5.6	20.511	0.0011177	26.043	184000000	11
P18124	P18124	60S ribosomal protein L7	RPL7	11.1694	11.5034	11.6478	10.758	11.8998	10.3562	11.2814	10.2715	11.2517	11.6934	11.8175	11.4283	11.6465	11.5332	11.2924	10.5747	11.6007	11.6012	11.1907	12.3522	11.6679	11.7424	11.5605	11.1447	12.2917	11.0971	10.7303	12.7822	12.3375	10.928	11.3972	11.8648				10	10	10	33.1	33.1	33.1	29.225	0	40.14	2650800000	35
P18206	P18206	Vinculin	VCL	17.7189	18.1085	17.8857	18.1534	17.3907	18.4219	17.256	17.8116	17.7617	17.7577	17.4927	18.2789	17.8542	18.1169	18.2431	17.8471	18.1583	18.0694	17.8699	18.1364	17.6334	17.9458	17.9182	17.8625	17.5147	17.761	18.4628	18.2789	17.5314	17.7109	17.8042	18.2678				85	85	85	73.4	73.4	73.4	123.8	0	323.31	54020000000	524
P18564	P18564	Integrin beta-6	ITGB6	12.3968	11.2898	10.9004	11.3027	11.6273	11.5191	12.187	11.7076	11.3271	11.865	11.1367	12.6058	11.4824	11.0869	12.2423	10.8767	11.5286	10.6826	12.0486	10.7819	11.2232	11.4418	11.0955	12.2994	11.8252	12.2909	10.9141	10.4349	11.7432	11.2557	11.7213	11.9834				1	1	1	1.1	1.1	1.1	85.935	0.0024382	20.781	1491900000	12
P18583	P18583	Protein SON	SON	11.37	11.1775	11.7211	10.4247	11.6076	10.1549	10.7937	11.5022	11.7219	11.338	11.6737	11.1065	11.4665	11.6907	11.6992	10.5934	11.4452	12.191	11.1587	11.3322	12.1121	11.6859	11.1634	11.7088	10.9076	11.3922	10.8328	11.8622	11.1525	11.6964	12.7529	11.9295				9	9	9	4.1	4.1	4.1	263.83	0	20.341	548910000	16
P18615	P18615	Negative elongation factor E	NELFE	10.9243	11.7859	12.6142	11.1517	11.246	11.1818	11.5725	11.3723	11.448	11.8462	11.4318	11.1474	10.9468	10.8275	10.9447	10.8929	11.6007	11.3308	11.7009	11.6122	12.1542	11.7684	11.8714	11.035	11.5098	11.7193	11.3221	10.7974	11.1977	12.0054	11.3434	11.8128				11	11	11	38.7	38.7	38.7	43.239	0	95.681	636540000	20
P18621	P18621	60S ribosomal protein L17	RPL17	11.7455	11.8934	12.5317	11.5056	11.8533	11.5567	11.7909	11.5265	11.1997	11.1798	12.6512	10.3904	12.4472	11.8404	10.7176	11.1142	11.4533	12.0546	11.2969	12.0026	11.9014	11.5083	11.6452	10.9344	11.6711	11.718	11.5678	11.2679	12.4437	11.526	10.3072	12.2496				10	10	10	44	44	44	21.397	0	89.411	6258700000	49
P18669;Q8N0Y7;P15259	P18669;Q8N0Y7	Phosphoglycerate mutase 1;Probable phosphoglycerate mutase 4	PGAM1;PGAM4	15.8846	16.1034	15.9099	15.7081	16.1381	15.8236	15.3555	16.1199	15.312	15.937	15.8659	16.014	15.8729	16.1648	16.1249	15.936	15.8632	16.0184	15.927	15.8703	15.776	16.1184	15.9746	15.8764	15.7342	16.2268	15.7614	16.0186	16.1638	16.0714	15.5247	16.0432				18	18	18	73.2	73.2	73.2	28.804	0	323.31	47768000000	241
P18754	P18754	Regulator of chromosome condensation	RCC1	11.6561	11.7713	11.7322	11.7719	10.6487	10.8833	11.0463	10.901	12.1906	11.2726	11.6814	11.5191	12.0241	10.6544	11.9625	12.2239	11.7436	11.9219	11.8997	11.8788	11.5918	10.5928	11.5523	11.5108	12.373	11.8162	11.1744	11.3322	11.7886	11.4937	11.3385	11.2604				5	5	5	17.1	17.1	17.1	44.969	0	36.206	423770000	14
P18827	P18827	Syndecan-1	SDC1	11.8166	11.8387	11.7008	11.7854	11.3139	11.5555	11.6789	10.7979	11.5483	11.3978	12.2138	10.9113	12.1749	11.3692	12.0649	11.293	11.6058	12.0374	11.143	11.2713	11.6612	11.2155	11.8059	11.8637	11.7956	11.6114	11.8571	11.652	12.3248	11.8273	11.3489	11.2795				1	1	1	5.5	5.5	5.5	32.461	0	59.036	97196000	9
P18846	P18846	Cyclic AMP-dependent transcription factor ATF-1	ATF1	11.1905	11.6895	10.9578	11.5837	11.3948	11.1812	11.0225	11.7996	11.0739	10.9138	11.9339	11.1117	11.7205	12.0517	11.7527	10.9381	12.0616	11.4559	11.7098	10.4277	11.9334	11.8082	11.9614	11.1806	11.6424	11.0302	11.9386	11.8507	11.532	11.739	10.9443	11.2996				5	3	3	21.4	15.5	15.5	29.232	0	82.515	231780000	12
P18859	P18859	ATP synthase-coupling factor 6, mitochondrial	ATP5J	12.4124	11.5252	11.6918	11.5096	11.8126	11.1201	11.9366	12.1602	11.5255	10.5486	10.8037	10.6496	11.9444	11.717	12.073	11.1318	11.8402	11.0099	11.1378	12.2885	11.8181	11.0512	11.2903	11.8641	11.7124	11.4841	11.7191	11.3894	11.0511	11.1872	12.3169	12.0001				6	6	6	56.5	56.5	56.5	12.587	0	20.287	515100000	17
P18887	P18887	DNA repair protein XRCC1	XRCC1	11.8076	12.0676	12.2531	11.0402	11.5799	11.7783	11.2116	11.2848	11.7641	11.7549	11.4317	11.3805	11.0691	10.9625	11.7635	10.9129	11.6797	11.9124	12.2543	10.6457	12.3564	11.3916	11.6586	11.2016	11.3218	10.7203	10.7351	11.2349	11.7343	12.1054	11.3975	10.8253				6	6	6	11.5	11.5	11.5	69.476	0	10.892	327550000	9
P19021	P19021	Peptidyl-glycine alpha-amidating monooxygenase;Peptidylglycine alpha-hydroxylating monooxygenase;Peptidyl-alpha-hydroxyglycine alpha-amidating lyase	PAM	10.6429	11.2028	12.3041	10.7367	11.5972	11.3154	11.3954	11.6143	11.7322	10.7485	12.0397	11.1584	12.4507	11.5711	11.1808	10.8151	11.0652	10.4361	12.8427	11.7702	11.5481	11.4141	11.0871	11.1579	11.2136	11.1006	11.4496	12.076	12.1662	12.3943	11.1909	11.3048				2	2	2	2	2	2	108.33	0.0011299	26.992	174920000	3
P19022	P19022	Cadherin-2	CDH2	11.9217	12.1701	11.0921	10.691	11.2429	10.9802	11.3426	11.344	11.8995	11.4857	10.865	11.3328	11.8832	11.1804	10.9687	11.3507	12.7127	11.5398	12.0724	12.294	11.9434	11.4456	11.7023	12.0636	12.029	12.9368	12.6521	10.5773	11.8261	12.0244	11.4829	11.2177				1	1	1	1.1	1.1	1.1	99.808	0.0024399	20.808	44265000	1
P19338;REV__P19338	P19338	Nucleolin	NCL	17.9639	18.1685	18.3546	17.962	18.2916	17.446	19.1388	17.7817	18.6155	17.3232	18.9663	18.0072	18.5958	18.0489	18.3801	17.2158	18.4003	17.7857	18.2093	17.9648	18.7159	17.9621	18.6885	17.7954	18.7739	17.4786	18.7888	17.9387	18.9063	17.458	18.3726	17.7044				76	76	76	59	59	59	76.613	0	323.31	1.12e+17	543
P19367;Q2TB90;P52789;P52790	P19367	Hexokinase-1	HK1	11.8389	11.7167	10.9993	10.4385	10.8498	11.1452	12.4607	12.2829	11.5799	10.4393	11.8004	11.2843	10.2883	11.6176	11.0948	11.1028	11.5974	11.2721	11.6399	10.7862	11.7577	10.7408	10.5881	11.676	11.7618	11.393	11.8863	10.7826	11.7206	11.9663	11.2285	12.0672				6	6	6	6.5	6.5	6.5	102.48	0	14.16	153280000	8
P19388	P19388	DNA-directed RNA polymerases I, II, and III subunit RPABC1	POLR2E	12.0913	11.4834	11.0874	11.5479	11.456	11.8008	10.942	11.696	11.0358	11.5454	10.7166	11.0482	12.0767	10.8706	11.2898	11.0807	12.7528	11.7943	11.2226	11.7109	11.0659	10.8691	12.0062	12.1367	11.2562	11.1437	11.4238	10.4127	11.0883	11.8055	11.9144	11.5281				1	1	1	4.8	4.8	4.8	24.551	0.0092445	14.472	124200000	2
P19404	P19404	NADH dehydrogenase [ubiquinone] flavoprotein 2, mitochondrial	NDUFV2	11.7815	11.35	11.9689	11.0881	11.7531	10.8325	11.5215	11.0386	11.1063	11.8903	11.1186	11.642	11.718	10.9726	11.2457	11.4891	11.6769	11.415	11.5828	11.8326	11.2783	12.5248	11.7214	12.2961	10.9263	11.8411	12.2478	10.8087	12.18	12.2031	11.0686	11.3551				6	6	6	22.9	22.9	22.9	27.391	0	29.971	288730000	16
P19440;A6NGU5;P36268;Q14390;B5MD39	P19440;A6NGU5;P36268	Gamma-glutamyltranspeptidase 1;Gamma-glutamyltranspeptidase 1 heavy chain;Gamma-glutamyltranspeptidase 1 light chain;Putative gamma-glutamyltranspeptidase 3;Putative gamma-glutamyltranspeptidase 3 heavy chain;Putative gamma-glutamyltranspeptidase 3 light chain;Inactive gamma-glutamyltranspeptidase 2	GGT1;GGT3P;GGT2	11.3034	11.7511	12.1604	9.95339	11.5998	11.2693	11.1694	11.1629	10.5536	11.0219	11.7005	10.8659	11.0402	11.4138	12.1032	10.888	11.1188	12.0555	12.2058	11.6856	11.9578	11.5392	11.4722	11.1338	12.0349	11.8655	11.3215	12.1552	11.608	11.7633	11.2687	11.9979				7	7	7	12.8	12.8	12.8	61.409	0	14.061	619150000	11
P19525	P19525	Interferon-induced, double-stranded RNA-activated protein kinase	EIF2AK2	11.5059	11.6982	11.6456	11.3372	11.3775	12.091	11.8211	10.5991	11.4138	10.8817	11.1131	11.5968	11.0622	11.6638	11.4944	10.4362	10.9971	11.5807	11.8586	11.8184	11.5374	11.9286	11.4956	11.1389	12.0329	11.9017	11.903	11.1489	11.3392	11.1476	11.4245	11.6229				2	2	2	5.6	5.6	5.6	62.094	0	42.92	109220000	4
P19532;O14948;P19484;O75030	P19532	Transcription factor E3	TFE3	12.2384	11.7224	11.9356	11.0783	11.7074	11.9214	10.5173	10.9532	11.8853	11.496	11.3751	11.6096	12.0676	10.7208	11.7746	11.271	11.1476	11.6252	12.1007	10.9459	11.9026	11.9824	11.5917	10.9916	11.9251	11.5846	10.8557	11.1487	12.2531	11.5945	11.2646	11.0776				5	5	5	8.9	8.9	8.9	61.52	0	92.716	332640000	7
P19623	P19623	Spermidine synthase	SRM	11.9714	11.5881	10.9876	11.2523	11.6582	11.3193	11.1132	10.5367	11.6683	12.0231	11.1418	11.2095	12.048	11.1824	12.0814	10.9113	11.595	10.9252	11.4377	11.9253	11.1473	11.4874	11.0703	12.4017	11.7428	12.7893	11.7933	12.5716	12.9982	11.352	11.8561	11.1653				1	1	1	3.3	3.3	3.3	33.824	0.0097638	13.885	73253000	3
P19652	P19652	Alpha-1-acid glycoprotein 2	ORM2	11.4455	11.5803	11.1812	13.6044	11.7347	11.9256	13.1394	12.6211	12.8126	11.821	11.6742	13.1589	12.3075	12.137	11.7138	11.664	11.7541	12.5442	11.6777	12.5639	11.6152	12.8039	11.5324	12.0539	11.5878	12.935	12.1225	12.4263	11.5088	11.9542	11.4988	12.0213				9	6	6	21.9	14.9	14.9	23.602	0	16.394	2210600000	45
P19823;CON__Q9TRI1	P19823	Inter-alpha-trypsin inhibitor heavy chain H2	ITIH2	12.3536	12.2846	11.8636	11.3206	11.3329	10.9965	11.2241	12.6217	11.8758	10.8905	11.6594	11.6278	11.9859	10.7598	11.7332	10.6768	12.0481	12.499	10.7948	11.2845	12.2599	11.1542	10.9782	12.5939	12.1467	12.7552	11.5075	11.4055	11.8567	11.4111	11.1881	11.4075				9	9	9	9	9	9	106.46	0	25.303	788900000	17
P19827;CON__Q0VCM5	P19827	Inter-alpha-trypsin inhibitor heavy chain H1	ITIH1	11.9741	11.6875	10.829	11.1463	10.808	11.1706	10.4533	10.9698	11.423	11.0509	11.5059	10.5393	12.0067	11.1726	10.453	10.6889	12.2089	11.5792	11.076	11.9173	11.645	11.8616	12.182	11.6553	11.3331	11.2212	11.3912	11.5314	10.9084	11.454	11.629	11.4618				8	8	8	9.7	9.7	9.7	101.39	0	18.819	401360000	15
P19835	P19835	Bile salt-activated lipase	CEL	11.4701	11.2679	11.9195	11.8408	11.5309	11.1873	11.3942	12.2582	11.9315	12.1118	11.7795	11.6581	12.0555	11.8535	11.4031	11.0117	11.351	11.0274	10.9528	10.5007	11.886	10.8137	11.4237	11.7473	11.4159	12.132	10.9625	11.3959	11.7108	11.5558	11.444	11.161				12	12	12	17.8	17.8	17.8	79.321	0	110.44	1754100000	23
P19971	P19971	Thymidine phosphorylase	TYMP	14.0533	13.6414	13.8601	12.6163	13.6921	13.0967	13.364	12.9846	14.9186	12.7836	13.7153	13.0993	14.3155	12.7721	13.5871	12.4213	13.8175	13.2965	13.2578	13.1325	13.5212	13.3613	14.1829	13.3993	13.5168	13.6032	13.8336	13.1836	14.1052	13.7876	13.2297	13.2377				16	16	16	41.9	41.9	41.9	49.955	0	227.94	2688300000	79
P20036	P20036	HLA class II histocompatibility antigen, DP alpha 1 chain	HLA-DPA1	10.1279	10.8441	11.8968	11.7397	12.2879	11.3404	11.4611	11.5125	11.8073	11.1617	11.7415	10.9418	11.9931	11.1603	12.4776	11.2577	12.4563	10.9658	12.4684	11.5526	12.2661	11.5633	11.9677	11.198	11.3905	12.1659	11.4194	11.5004	12.0129	10.9437	11.3572	11.7936				1	1	1	4.6	4.6	4.6	29.38	0.0027605	20.133	10076000	2
P20042	P20042	Eukaryotic translation initiation factor 2 subunit 2	EIF2S2	10.6691	12.5501	11.4246	12.0426	11.9083	11.3315	11.4088	11.9373	12.3672	12.0034	11.0208	11.4405	10.8006	11.8737	11.7109	10.5655	11.7837	12.0042	12.0251	12.0543	12.3372	11.8167	12.1169	12.1798	12.2876	12.3613	11.7991	11.4723	12.3681	11.3122	12.1587	11.2399				8	8	8	30	30	30	38.388	0	47.832	649810000	36
P20073	P20073	Annexin A7	ANXA7	13.3231	12.9256	12.5796	12.5524	13.4227	12.8562	12.5845	12.9028	12.3682	12.4265	13.4338	13.111	12.8402	12.6085	13.3069	12.6591	12.7593	12.8013	12.895	12.8427	13.1136	13.1232	13.1588	12.752	13.0504	13.0144	12.865	12.6735	13.2381	12.7779	13.2685	12.6647				10	10	10	20.9	20.9	20.9	52.739	0	28.714	1765600000	37
P20160	P20160	Azurocidin	AZU1	13.2427	12.5159	12.263	12.4281	14.2029	12.3174	12.6328	12.5399	13.3965	13.1994	12.151	12.2167	13.9103	13.0198	12.3767	12.9326	13.9221	13.6564	12.7899	12.6502	12.6553	12.5644	13.7536	13.1943	12.2688	14.9491	11.4367	11.5167	14.507	13.077	12.4722	12.2653				4	4	4	16.3	16.3	16.3	26.885	0	74.809	1709800000	25
P20231;Q15661;Q9BZJ3	P20231;Q15661	Tryptase beta-2;Tryptase alpha/beta-1	TPSB2;TPSAB1	12.6872	12.2494	12.2671	12.6271	12.6234	13.2732	12.7115	13.1494	11.7172	14.0612	11.0647	12.043	12.5493	12.1315	12.8465	13.4929	11.5546	12.174	12.8471	13.009	12.0386	13.2845	12.6777	13.5082	11.9798	11.9951	11.8903	12.7557	12.221	12.4684	13.3737	13.6042				12	12	12	37.5	37.5	37.5	30.515	0	83.958	6869500000	88
P20290	P20290	Transcription factor BTF3	BTF3	14.6532	14.6961	14.6205	14.9704	14.9012	14.7119	14.3403	15.0733	14.6489	14.662	14.4392	14.3355	15.1431	14.9441	15.2706	14.1591	15.1356	14.1727	15.132	14.6774	14.7817	14.3777	15.2156	15.0235	14.859	14.6204	14.2195	14.4186	15.283	14.7554	15.7246	14.6911				18	18	17	74.3	74.3	74.3	22.168	0	323.31	16070000000	112
P20339	P20339	Ras-related protein Rab-5A	RAB5A	11.786	11.2218	11.152	11.0569	10.8095	11.2459	10.4484	10.6485	11.6109	11.2793	11.5343	11.3626	11.3574	10.5171	10.9911	11.1289	11.8635	11.2465	11.6317	12.2708	11.4849	12.2083	11.4608	11.2834	11.4406	11.4421	12.0703	11.5878	12.0047	11.6012	10.4721	11.6942				6	4	4	32.1	21.9	21.9	23.658	0	14.018	114000000	7
P20340;Q9NRW1;Q53S08;Q9H0N0	P20340;Q9NRW1	Ras-related protein Rab-6A;Ras-related protein Rab-6B	RAB6A;RAB6B	11.2742	12.0083	11.4743	11.3327	11.7113	10.9037	11.9411	11.8346	11.5426	11.7157	11.7288	10.4491	12.0604	11.1193	11.9374	11.4944	11.9384	10.71	12.1578	11.3715	11.152	11.5401	11.3985	11.3381	12.09	11.8509	11.9239	12.1154	11.8524	11.2372	10.8842	11.0724				11	11	10	50.5	50.5	45.2	23.593	0	30.573	1187400000	31
P20585	P20585	DNA mismatch repair protein Msh3	MSH3	11.8688	11.2343	11.4315	11.591	12.0143	11.5874	10.9298	11.294	12.1528	12.4015	11.3704	11.8242	11.5154	12.2721	12.5727	10.5441	12.278	12.0605	11.4068	11.7068	11.3431	12.0498	11.6356	11.6783	12.1592	11.9348	10.7243	10.6259	11.4276	11.0768	10.8792	11.2009				1	1	1	1.5	1.5	1.5	127.41	0.0011477	28.663	6225200	1
P20618	P20618	Proteasome subunit beta type-1	PSMB1	12.2653	11.0022	11.8468	10.2686	11.0867	11.7059	11.9843	11.7348	11.5205	11.5186	11.907	11.0437	11.5643	10.6744	11.1289	11.103	10.8568	12.0682	11.7603	11.9853	12.4236	11.4703	11.1242	11.6645	11.1968	12.1414	12.0008	11.4391	11.1978	11.7795	11.0125	12.1228				6	6	6	28.6	28.6	28.6	26.489	0	19.344	413130000	11
P20645	P20645	Cation-dependent mannose-6-phosphate receptor	M6PR	10.6741	11.4074	11.4856	11.5072	12.0021	11.3877	12.463	10.4982	11.7285	12.0734	11.6272	11.6077	10.892	11.8705	11.5163	10.863	11.0557	11.908	12.3406	11.5064	11.449	11.5125	11.9344	11.2629	11.3923	11.3761	11.9444	11.4246	12.6046	11.5343	11.1636	11.3716				2	2	2	12.6	12.6	12.6	30.993	0.00042589	42.272	69270000	4
P20671	P20671	Histone H2A type 1-D	HIST1H2AD	13.4101	13.1261	13.3332	12.4398	13.6399	14.0986	12.7879	12.7733	13.5762	11.6348	12.9118	12.543	14.9473	12.2659	13.7975	11.6073	13.7689	12.9123	13.6309	13.1924	13.7386	13.3123	14.1075	12.9959	13.5517	13.4171	13.2243	13.1475	13.8954	12.732	14.1619	13.2417				14	1	0	70.8	5.4	0	14.107	0.0027548	19.959	5728500000	9
P20674	P20674	Cytochrome c oxidase subunit 5A, mitochondrial	COX5A	13.8244	13.5955	14.001	12.8323	13.4179	12.6808	13.5048	12.7281	13.1908	13.0756	13.7749	12.8599	13.4593	13.2018	13.7889	12.7511	13.7	12.8717	13.2549	12.9315	13.3164	13.0232	13.3174	13.041	14.0846	12.7117	13.3256	13.0664	13.9139	11.8066	13.1426	12.85				7	7	7	38	38	38	16.762	0	36.68	3255100000	22
P20700	P20700	Lamin-B1	LMNB1	14.4094	14.4707	14.3026	14.349	14.4573	14.2098	14.6831	14.8286	15.0671	13.7739	15.0039	14.5381	15.2658	14.072	14.6813	13.6832	15.2723	14.0318	14.1911	13.9422	14.6677	14.2409	14.7192	14.302	14.2069	14.2327	14.6566	14.2173	14.5119	14.3707	14.6498	14.2625				28	23	23	42.5	37	37	66.408	0	164.16	2593900000	63
P20774	P20774	Mimecan	OGN	15.4576	16.104	15.7363	17.8346	15.3495	17.0386	15.444	17.5562	15.5066	17.8468	14.778	16.5806	15.2598	16.7246	15.3465	17.6937	15.4936	17.6892	15.9128	16.2966	15.8635	16.562	15.5102	16.9389	15.0269	16.9001	16.0735	16.4888	15.0385	17.0741	15.5812	17.135				23	23	23	47	47	47	33.922	0	323.31	1.54e+17	335
P20810	P20810	Calpastatin	CAST	14.8425	15.1812	15.0766	14.7365	15.4416	14.7972	14.9213	15.1044	14.6527	14.7645	15.305	15.0999	14.9393	15.551	15.0738	14.4919	14.8426	14.9651	15.6845	15.5556	14.6712	15.2831	14.6523	15.2783	14.4763	15.3084	15.1419	15.6826	14.7675	15.1349	14.954	15.5109				22	22	22	28.8	28.8	28.8	76.572	0	293.23	7448600000	76
P20827	P20827	Ephrin-A1;Ephrin-A1, secreted form	EFNA1	12.3776	11.8868	11.4341	10.6335	11.6302	10.9509	12.5041	11.1346	12.3205	10.9257	12.0437	11.4858	11.8066	11.6637	11.5315	11.2345	12.1252	10.9796	12.118	11.1968	11.8693	11.5243	10.7518	11.6182	11.6933	11.7054	10.5621	11.6055	11.6615	12.2346	12.2524	11.4879				2	2	2	8.3	8.3	8.3	23.787	0.00081666	36.158	86443000	2
P20908;P12107	P20908	Collagen alpha-1(V) chain	COL5A1	12.4192	15.451	14.9805	14.6661	12.3362	15.2341	12.8663	15.2585	15.1419	15.5352	14.3839	14.2863	13.9975	14.9265	14.8249	15.0941	13.3341	15.2996	15.6227	15.0498	14.5093	15.2049	14.2956	15.8467	14.17	15.2156	15.2146	14.6876	13.8431	15.5233	14.7225	15.893				9	9	9	4.7	4.7	4.7	183.56	0	242.58	25396000000	56
P20933	P20933	N(4)-(beta-N-acetylglucosaminyl)-L-asparaginase;Glycosylasparaginase alpha chain;Glycosylasparaginase beta chain	AGA	12.1835	11.8292	11.1616	10.8808	11.547	11.146	11.7811	10.725	12.5414	11.8146	13.2171	10.1466	11.2139	10.4199	11.074	11.4529	11.5901	11.3434	11.9077	11.1099	11.6521	11.6154	11.359	11.2511	11.6781	11.9193	12.4496	12.3363	11.51	12.0972	11.1107	12.2815				5	5	5	20.5	20.5	20.5	37.208	0	10.605	740030000	21
P20962	P20962	Parathymosin	PTMS	14.0163	15.8174	15.344	15.3571	14.8821	15.6878	14.4852	15.7733	15.4161	14.4403	15.0491	15.6082	15.1618	15.0809	15.7889	14.6225	14.5131	14.9846	15.2269	15.1875	14.6149	14.9503	14.7527	14.7264	15.0148	14.4131	15.5022	14.9591	14.7416	14.5062	14.1523	14.7833				7	7	6	31.4	31.4	28.4	11.53	0	51.693	16188000000	92
Q9UQ88;P21127	Q9UQ88;P21127	Cyclin-dependent kinase 11A;Cyclin-dependent kinase 11B	CDK11A;CDK11B	10.9161	11.504	11.7846	10.4235	11.1296	10.8098	11.6398	10.8529	11.0888	10.628	11.1699	10.9162	11.6069	10.3774	12.2414	11.2166	11.5751	11.5129	11.6516	11.3326	11.5813	11.3896	11.6928	12.3666	12.4673	11.6396	11.3985	11.6814	11.4764	11.3397	10.765	11.5652				4	4	4	4.3	4.3	4.3	91.361	0.0004417	4.824	249890000	10
P21246	P21246	Pleiotrophin	PTN	11.985	11.4679	11.3466	11.2278	11.3593	10.7737	12.1431	11.3487	10.3632	10.2138	11.0574	11.2068	11.375	11.1019	11.3141	10.2003	12.1099	11.145	11.8366	12.132	11.7796	11.1808	11.9061	11.0388	11.5349	11.2637	10.7209	12.157	12.0961	10.8565	12.4463	11.5405				1	1	1	5.4	5.4	5.4	18.942	0.00043917	47.611	161220000	4
P21281	P21281	V-type proton ATPase subunit B, brain isoform	ATP6V1B2	10.6355	11.6192	11.8008	11.512	12.3503	12.3976	11.6293	10.9339	11.5497	12.5943	12.0069	11.4182	11.7137	11.3766	11.1363	11.4689	10.8316	11.4783	11.8051	11.1917	11.7506	11.5606	10.8186	10.7641	10.89	10.4811	11.903	10.5923	11.055	11.4015	11.8317	10.8645				2	2	2	5.1	5.1	5.1	56.5	0.00080678	34.206	42135000	4
P21283	P21283	V-type proton ATPase subunit C 1	ATP6V1C1	11.3268	12.1339	11.5304	10.8811	11.9807	11.4107	12.0561	11.3657	11.0855	12.1051	11.7789	11.4134	11.8902	11.0013	10.9038	10.5342	11.6394	11.3843	11.2331	10.8363	11.7305	11.2854	11.1972	11.9933	11.944	11.0032	11.4515	11.2895	12.4483	11.7759	10.8415	12.0253				1	1	1	3.1	3.1	3.1	43.941	0.0024639	21.662	0	1
P21291	P21291	Cysteine and glycine-rich protein 1	CSRP1	13.7218	14.1282	13.7511	13.3593	13.0346	13.9639	12.9187	13.7371	13.4779	14.0225	13.352	13.3306	13.1077	13.8529	13.8557	13.8034	13.4564	13.9489	13.414	13.8907	13.7125	13.6722	13.6533	13.7853	13.1658	13.7036	14.0524	13.6444	13.1041	14.048	13.5653	14.2976				8	8	8	44.6	44.6	44.6	20.567	0	102.05	8944100000	62
P21333	P21333	Filamin-A	FLNA	17.3848	18.0463	17.6546	17.9672	17.0693	18.4121	17.1839	18.3079	17.6431	17.7634	17.2332	18.2431	17.6754	18.0143	18.059	18.0579	17.5895	18.1358	17.8812	18.0008	17.544	17.8953	18.0344	17.9864	17.1771	17.6938	18.1944	18.0978	17.1598	17.8233	18.2117	18.4				127	127	110	53.2	53.2	48.3	280.74	0	323.31	87765000000	813
P21399	P21399	Cytoplasmic aconitate hydratase	ACO1	11.3121	11.4825	12.6631	11.2263	11.9866	9.83711	12.2185	10.9465	12.1782	11.0126	11.7724	10.9747	11.1107	11.7436	10.9273	11.7181	12.0653	11.9299	10.6756	12.1532	10.7201	11.6087	11.7007	11.4888	11.6933	11.0716	11.9449	11.101	11.7112	11.1587	11.1744	12.5678				7	7	5	7.4	7.4	5.3	98.398	0.00043478	45.436	124560000	6
P21589	P21589	5-nucleotidase	NT5E	12.7277	13.0708	12.9771	13.2231	14.1657	13.352	15.476	14.0385	15.4104	13.0736	14.6016	13.7275	13.5175	13.2519	12.9636	13.1745	12.6963	14.0046	13.7493	13.5196	14.4806	13.5092	14.6188	13.8363	14.8301	13.3682	13.5451	13.4979	12.9789	14.401	13.1051	13.8711				16	16	16	25.3	25.3	25.3	63.367	0	71.076	4940300000	68
P21741	P21741	Midkine	MDK	12.1881	11.7044	10.6997	10.6081	11.9337	11.9741	11.7859	11.8892	11.9117	11.3896	12.3616	11.1684	11.1739	11.2472	11.9511	10.3165	10.7689	12.013	10.5807	11.1581	10.9229	11.2053	11.5446	12.0145	11.2295	10.9427	11.7893	11.7296	12.102	11.7058	11.9045	11.0254				7	7	7	48.3	48.3	48.3	15.585	0	28.137	1031200000	13
P21796	P21796	Voltage-dependent anion-selective channel protein 1	VDAC1	14.8841	14.2608	14.3939	13.9106	14.4861	14.332	14.8778	13.8182	14.8128	14.2737	15.1693	14.026	14.507	14.2567	14.4413	14.0062	14.9131	14.2366	13.9493	14.1362	14.5175	14.2083	14.6552	13.8179	14.8154	13.9823	14.7281	14.1364	14.8776	14.0965	14.6935	13.9319				12	12	12	52.7	52.7	52.7	30.772	0	81.749	2317000000	59
P21810	P21810	Biglycan	BGN	15.9719	16.1341	15.7565	16.4779	15.3621	16.5729	15.455	17.0327	16.2477	17.2147	15.4022	15.8226	15.6045	15.9495	16.0889	17.2737	14.9566	17.5843	15.8246	15.7664	15.4273	15.9545	15.0723	16.9341	15.2997	16.8493	16.1518	15.7414	15.2194	17.0496	15.3308	16.3188				26	25	25	53.3	53.3	53.3	41.654	0	323.31	89471000000	360
P21912	P21912	Succinate dehydrogenase [ubiquinone] iron-sulfur subunit, mitochondrial	SDHB	11.6453	11.6536	11.6484	10.8096	11.526	11.2126	11.874	11.2848	11.9909	10.2039	10.7167	11.916	11.335	11.9103	12.0801	10.5057	11.7381	11.2994	11.5263	11.7632	12.0625	10.7813	11.9326	11.696	12.1718	11.7228	11.9165	11.5975	11.7563	11.3829	10.9628	11.9002				3	3	3	11.1	11.1	11.1	31.629	0.00080289	33.519	109870000	3
P21964	P21964	Catechol O-methyltransferase	COMT	10.9136	11.7874	10.8967	11.4811	11.1224	11.4309	11.3859	11.7573	11.6104	11.3101	11.365	10.9048	11.2282	11.2152	11.8986	11.0318	11.2374	11.998	11.6097	11.9252	12.2601	11.5797	12.1536	11.8437	12.0492	11.7954	11.894	11.3901	11.9431	11.3005	11.4606	10.9169				3	3	3	10	10	10	30.037	0	77.324	376770000	6
P21980;P49221	P21980	Protein-glutamine gamma-glutamyltransferase 2	TGM2	13.5242	12.6227	12.5736	12.6724	12.776	12.7764	12.625	13.4832	11.6795	13.3489	11.2485	12.3674	13.0686	12.6779	13.7654	14.2586	13.0521	13.3515	12.2886	13.1777	12.8897	12.7891	12.9265	13.0906	12.1082	13.4419	12.5715	12.96	11.8731	13.6973	12.6214	13.1466				12	12	12	20.7	20.7	20.7	77.328	0	151	3441700000	66
P22059	P22059	Oxysterol-binding protein 1	OSBP	12.2331	12.3483	11.2802	11.0229	12.3091	10.7106	11.5944	11.012	11.1332	11.0154	11.9182	11.1069	11.5598	12.0588	11.9821	10.9875	11.3	10.9495	12.0325	12.6436	11.9168	11.3758	11.6979	12.1475	12.1021	11.6034	11.5655	11.9538	11.7849	11.4434	11.2744	10.7794				1	1	1	3.6	3.6	3.6	89.42	0	56.293	14918000	2
P22061	P22061	Protein-L-isoaspartate(D-aspartate) O-methyltransferase	PCMT1	13.816	13.0095	12.9942	13.1894	12.6375	13.5321	12.5946	12.7296	13.01	13.0018	13.2612	12.9146	12.9294	12.976	13.4767	13.0706	12.9751	12.9796	12.5433	13.2488	13.0929	12.7669	13.0992	13.0305	12.8857	13.2439	12.9172	13.0865	13.1651	13.448	12.925	12.9272				11	11	11	68.7	68.7	68.7	24.636	0	262.39	2629100000	47
P22087	P22087	rRNA 2-O-methyltransferase fibrillarin	FBL	10.4453	10.7952	11.6782	11.4167	11.3872	11.8924	11.4429	12.1576	11.9674	11.4303	12.794	11.4688	11.5355	11.6598	11.5499	10.7992	11.3473	11.3041	11.0466	11.5496	12.3575	12.1876	11.5159	11.4777	11.5022	11.6238	10.4906	11.1748	11.2558	10.7022	11.0325	10.9159				2	2	2	6.9	6.9	6.9	33.784	0.00042662	4.254	226620000	3
P22105;Q16473	P22105	Tenascin-X	TNXB	15.2284	15.5984	15.2292	15.8386	15.0716	15.6711	15.2469	15.6943	15.5758	16.0067	15.059	16.0743	15.0446	15.4903	15.3603	15.463	15.0954	15.5903	15.6362	15.5591	15.2605	15.5403	15.3239	15.7232	15.2263	15.2968	15.8901	15.2942	15.1276	15.6876	15.5385	15.5818				61	61	61	22.2	22.2	22.2	458.22	0	323.31	8126500000	187
P22223	P22223	Cadherin-3	CDH3	10.8182	11.7078	11.2275	10.0446	10.9638	11.6419	11.3738	10.6087	11.8989	11.1826	12.1408	11.043	11.7116	10.8718	11.4638	10.5458	11.5952	11.5977	11.4589	11.4165	11.7505	11.7598	11.0551	11.9735	12.3003	11.2158	11.5504	10.6507	12.4371	10.8436	11.8005	11.7289				5	2	2	5.1	2.8	2.8	91.417	0.0011521	2.899	237960000	3
P22234	P22234	Multifunctional protein ADE2;Phosphoribosylaminoimidazole-succinocarboxamide synthase;Phosphoribosylaminoimidazole carboxylase	PAICS	11.6683	11.0212	11.9544	9.632	11.4334	11.6298	11.4703	11.4033	10.9727	11.6638	12.0052	11.2701	11.3548	11.4567	11.188	11.6019	11.8845	11.4315	10.976	12.0633	11.897	12.4806	11.8203	11.9982	11.5012	11.457	11.5262	11.1102	11.7098	11.1347	11.6215	11.7699				4	4	4	7.5	7.5	7.5	47.079	0	13.036	204310000	9
P22307	P22307	Non-specific lipid-transfer protein	SCP2	10.8952	11.7445	11.8439	10.9044	12.2182	10.7623	11.7044	11.6319	11.3781	10.8198	12.2937	11.3523	11.055	11.9209	11.4614	10.6229	11.419	11.7105	11.497	11.3181	10.9967	10.3517	11.5041	11.5107	11.7562	12.3227	11.23	11.3486	10.8934	11.3696	12.7763	12.2085				8	8	8	13.2	13.2	13.2	58.993	0	19.216	439210000	15
P22314	P22314	Ubiquitin-like modifier-activating enzyme 1	UBA1	14.0549	14.288	14.1448	14.3408	14.7039	14.3198	14.7765	14.5947	14.5701	14.618	14.2083	14.2192	14.6738	14.3781	14.4292	14.4089	15.2338	14.1132	13.8888	14.0144	14.4688	14.3219	14.6141	14.1659	14.6937	14.2706	14.4533	14.3283	14.6613	14.3937	14.3287	14.3887				29	29	29	27.3	27.3	27.3	117.85	0	235.66	9437600000	106
P22352	P22352	Glutathione peroxidase 3	GPX3	13.9452	13.7245	13.2116	14.5885	13.2738	14.8875	13.4177	13.8478	13.7605	14.5211	12.5505	13.9313	13.5303	13.8095	14.2252	14.656	12.8576	13.784	13.4267	13.4823	14.5185	14.6714	13.1894	13.4014	13.1044	13.2795	13.9595	13.9022	13.0904	14.0609	13.1883	13.6554				7	7	7	30.1	30.1	30.1	25.552	0	46.181	2182800000	33
P22392;O60361	P22392;O60361	Nucleoside diphosphate kinase B;Putative nucleoside diphosphate kinase	NME2;NME2P1	17.3375	14.6617	14.7301	14.216	14.6844	15.0754	15.1222	14.3681	15.0822	15.0104	14.9249	14.3443	16.0466	15.3548	15.7459	15.103	16.0645	14.793	14.7726	14.7785	15.4915	14.7744	15.9657	14.9495	15.8385	14.8302	15.4823	14.9891	15.8974	14.5802	15.8196	15.0044				12	12	7	84.2	84.2	53.3	17.298	0	60.835	22727000000	115
P22413	P22413	Ectonucleotide pyrophosphatase/phosphodiesterase family member 1;Alkaline phosphodiesterase I;Nucleotide pyrophosphatase	ENPP1	10.615	11.1161	10.771	10.344	11.1818	11.7067	11.5471	11.7258	12.4153	11.0515	11.5617	11.6069	12.0356	12.4089	11.0276	11.2272	11.6573	12.0188	10.5603	10.8155	11.6045	11.4803	11.7137	10.8934	10.5538	11.72	11.2386	11.9082	11.5305	11.0006	10.9368	10.84				1	1	1	1	1	1	104.92	0.0062438	16.716	0	1
P22415	P22415	Upstream stimulatory factor 1	USF1	10.2434	11.2269	11.2808	11.7501	12.1152	11.9678	12.299	12.183	11.8964	11.0975	11.8451	10.8734	11.9649	11.7067	10.5689	11.38	11.8092	11.2046	12.5028	11.5745	12.1561	11.9713	10.9007	11.702	12.1085	11.5156	11.7443	11.0609	11.1029	11.7723	12.3382	11.7645				2	1	1	8.7	6.1	6.1	33.538	0	12.163	114720000	1
P22570	P22570	NADPH:adrenodoxin oxidoreductase, mitochondrial	FDXR	11.689	11.4389	10.75	10.8442	11.8144	12.2878	11.032	10.7176	11.8486	11.3432	10.6599	10.3746	11.9389	10.4716	10.9227	11.3769	11.2494	11.0904	11.585	11.6216	12.2794	11.5804	11.4348	11.7723	12.0331	11.0383	11.663	11.3184	12.3006	11.0631	11.5333	11.7038				1	1	1	2	2	2	53.836	0.0071568	15.878	17996000	2
P22626	P22626	Heterogeneous nuclear ribonucleoproteins A2/B1	HNRNPA2B1	18.2008	18.1363	18.1968	18.1002	18.6314	18.0635	17.6079	18.0116	17.9996	17.6331	18.888	18.4214	18.4687	17.6397	18.2323	17.4074	18.3058	17.9184	17.8327	18.0294	18.757	18.3532	18.5586	17.793	18.6301	18.0309	18.3181	18.4359	18.4239	17.7562	17.8145	17.9207				43	43	42	82.7	82.7	82.7	37.429	0	323.31	2.51e+17	839
P22695	P22695	Cytochrome b-c1 complex subunit 2, mitochondrial	UQCRC2	11.7163	12.504	11.1395	10.8773	11.535	11.2345	11.917	12.2601	12.1332	11.3623	12.8076	10.7287	11.6921	11.7457	11.3513	10.6537	11.3606	12.0254	11.8907	12.4312	11.3893	12.2615	11.2674	11.5365	12.5034	11.4777	11.5577	11.3489	11.5345	11.798	11.6319	11.4355				6	6	6	17.4	17.4	17.4	48.442	0	21.75	400290000	9
P23025	P23025	DNA repair protein complementing XP-A cells	XPA	11.3712	11.7051	10.9647	11.3676	11.699	11.0803	11.1236	11.3291	11.2219	11.7591	11.4952	11.7794	11.3785	11.1035	11.139	11.1155	11.4183	10.4663	11.949	11.3688	10.786	11.3768	11.7164	12.041	12.2547	11.5266	11.0237	12.3645	11.8193	11.3732	11.6693	11.1893				1	1	1	8.8	8.8	8.8	31.368	0	15.042	12776000	2
P23142;CON__ENSEMBL:ENSBTAP00000016046	P23142	Fibulin-1	FBLN1	11.5481	11.2279	11.1974	10.262	11.335	11.6357	12.3531	11.2933	11.3015	11.7123	11.6431	12.3499	10.9901	11.9836	11.8043	10.8417	11.1426	11.5106	12.6759	11.2708	11.7775	12.5566	11.3807	11.8391	11.8358	11.679	11.5088	12.3517	12.1489	11.7454	11.5812	11.3995				13	13	13	20.5	20.5	20.5	77.213	0	172.38	1438200000	47
P23193	P23193	Transcription elongation factor A protein 1	TCEA1	14.2932	14.096	14.2612	13.9495	14.1834	13.6917	14.6551	13.7084	14.8671	13.6939	14.7316	14.0733	14.3073	13.6845	14.2494	13.2272	13.9649	13.7469	14.1556	14.0873	14.6571	14.2837	14.4094	13.855	14.4584	13.6866	14.1948	14.007	14.2775	13.9459	14.1257	13.8988				14	14	14	46.5	46.5	46.5	33.969	0	44.88	1760900000	43
P23229	P23229	Integrin alpha-6;Integrin alpha-6 heavy chain;Integrin alpha-6 light chain;Processed integrin alpha-6	ITGA6	14.3387	14.5466	13.8954	14.4368	14.7619	14.6926	14.8541	14.0276	14.7991	13.8589	14.9469	14.2018	14.8431	13.669	14.6453	14.0995	14.4752	14.4502	14.4877	14.5448	14.8834	14.5003	14.3922	14.403	14.4545	13.9613	14.6973	14.8432	14.3744	14.1676	14.6023	14.6601				21	21	21	20.9	20.9	20.9	126.6	0	54.689	2964100000	42
P23246	P23246	Splicing factor, proline- and glutamine-rich	SFPQ	16.8779	16.6627	16.6947	16.2876	17.1582	16.2392	17.6531	16.8566	17.0742	16.0621	17.6219	16.7998	17.1792	16.7632	17.0922	16.2055	17.2844	16.4534	17.1395	16.8334	17.0529	16.8288	17.0116	16.7712	17.137	16.8699	16.6722	16.7311	17.1234	16.8326	17.2227	16.8023				39	39	37	43.6	43.6	42.1	76.149	0	276.83	23714000000	222
P23284	P23284	Peptidyl-prolyl cis-trans isomerase B	PPIB	17.7358	15.0993	15.4124	13.6678	15.2191	14.3976	14.9746	13.7101	15.4787	15.3201	15.6625	14.5871	15.8861	15.121	16.0332	15.2725	15.7246	15.3271	14.9814	14.8817	15.8444	15.3971	15.625	15.1243	15.9645	15.2302	15.829	14.7848	15.51	14.6918	16.4917	14.5845				20	20	20	69.4	69.4	69.4	23.742	0	163.41	19909000000	160
P23327	P23327	Sarcoplasmic reticulum histidine-rich calcium-binding protein	HRC	11.213	11.7686	11.8552	11.1702	11.2259	11.5751	11.1448	11.4826	11.4342	11.7044	11.6054	11.9688	12.093	11.7788	12.0123	11.0292	11.2113	10.9581	11.3699	11.5965	11.7435	12.9319	11.48	11.0175	11.4275	11.2184	11.2329	11.9291	11.5789	10.929	11.8554	12.1114				1	1	1	1.9	1.9	1.9	80.243	0.0011385	27.778	11525000	1
P23368	P23368	NAD-dependent malic enzyme, mitochondrial	ME2	11.2526	11.4915	12.5292	10.9867	12.1938	11.6155	10.3425	10.9694	11.1502	11.944	11.5985	11.8323	11.4993	11.55	10.9704	10.8801	11.609	10.9966	11.5892	11.5525	11.5287	11.9468	11.5634	11.854	11.4583	12.3672	11.5398	11.8271	12.0248	12.0465	11.8908	11.7814				1	1	1	2.6	2.6	2.6	65.443	0.0068515	1.613	16514000	1
P23381	P23381	Tryptophan--tRNA ligase, cytoplasmic;T1-TrpRS;T2-TrpRS	WARS	10.648	11.1661	11.6216	11.0168	11.223	10.651	11.7765	10.5104	11.9936	10.9663	12.1403	10.9564	11.7166	10.9058	11.9598	10.7119	10.6717	11.7471	11.0706	11.4917	12.0795	11.179	11.7016	11.465	12.5505	11.994	11.2632	11.3808	11.2656	10.5884	12.0226	10.6738				11	11	11	25.9	25.9	25.9	53.165	0	55.53	784790000	25
P23396	P23396	40S ribosomal protein S3	RPS3	13.8555	13.6222	13.5558	12.971	13.4788	13.365	13.6512	13.7895	14.2406	13.6316	13.4171	13.2026	14.186	13.4524	13.5606	13.1991	14.8877	13.1315	13.1597	12.8092	13.6797	12.8817	14.0264	13.2424	13.9625	13.2894	13.2231	13.0898	14.2459	13.3868	14.1271	13.294				10	10	10	46.1	46.1	46.1	26.688	0	51.527	1699400000	35
P23434	P23434	Glycine cleavage system H protein, mitochondrial	GCSH	10.9554	11.6158	11.993	10.6019	11.7471	10.5993	11.1728	11.215	11.0691	12.042	10.9789	11.4038	11.5984	10.4074	12.1088	10.5664	11.169	11.3118	11.3002	10.8385	10.9618	11.2502	12.0648	11.6544	12.1512	11.9349	12.0478	11.2784	11.4572	11.7717	11.5925	11.2153				1	1	1	11.6	11.6	11.6	18.884	0	20.846	65466000	6
P23497	P23497	Nuclear autoantigen Sp-100	SP100	11.5302	11.9103	11.5573	11.5572	11.5264	10.6229	11.9605	11.8364	11.8048	10.4551	11.9816	11.815	10.9878	12.2144	11.9878	12.184	11.2286	11.8271	12.5862	10.9994	11.408	11.3016	10.8645	11.6141	11.7476	11.2116	11.5266	11.4051	11.7958	12.3475	10.9937	11.084				5	2	2	6.9	4.9	4.9	100.42	0	27.585	13672000	2
P23511	P23511	Nuclear transcription factor Y subunit alpha	NFYA	11.7992	11.1874	11.7317	11.2065	11.8549	11.189	11.3805	11.2675	11.0841	10.9683	11.7124	11.5971	11.6002	11.843	11.5611	11.2766	11.657	11.0487	11.2378	11.1874	11.0714	11.0096	12.6359	11.2039	11.257	11.8846	11.6041	11.0155	11.533	11.988	12.2486	12.0127				4	4	4	15.3	15.3	15.3	36.876	0	57.72	2815000000	29
P23526	P23526	Adenosylhomocysteinase	AHCY	11.8967	11.8449	12.1839	10.5391	10.5406	10.4016	11.0747	11.2804	12.2404	10.8233	12.1479	11.4932	11.7053	11.0888	11.116	10.5841	11.2415	10.969	12.6795	11.9073	12.0316	11.1916	11.4421	12.0952	11.798	11.0876	11.6797	10.9766	11.7934	11.6815	12.576	11.9793				3	3	3	7.6	7.6	7.6	47.716	0	61.937	60771000	5
P23527	P23527	Histone H2B type 1-O	HIST1H2BO	11.4697	11.5099	12.2108	12.0342	11.5802	10.6228	11.7276	11.2667	11.6559	12.0313	11.5483	11.0452	11.6707	10.6457	10.9381	10.6256	11.0257	11.64	11.3368	12.3351	12.0534	11.0753	11.934	10.6354	11.326	11.1537	11.384	11.4713	11.2258	11.7859	12.0245	10.9534				21	1	0	89.7	8.7	0	13.906	0.0021575	23.284	516790000	6
P23528	P23528	Cofilin-1	CFL1	16.3673	16.9042	17.011	16.4549	17.0096	16.6433	16.6676	16.2332	16.9628	15.9861	17.0721	16.4344	17.02	16.047	16.9983	16.0725	17.2332	16.166	16.3802	16.39	17.029	16.0903	16.9968	16.3194	17.0887	16.1182	17.1097	16.0615	16.8627	15.9396	17.3029	16.1571				19	19	14	80.7	80.7	55.4	18.502	0	323.31	54841000000	173
P23588;REV__P23588	P23588	Eukaryotic translation initiation factor 4B	EIF4B	15.2867	15.8649	16.1123	15.4926	16.3405	15.5243	16.0884	15.5882	15.8077	15.3189	16.4498	15.6777	15.88	15.7494	15.8289	15.1465	15.9836	15.4837	16.2043	15.7349	15.8738	15.855	15.9321	15.6819	16.2432	15.5724	15.9171	15.9572	16.0258	15.3614	15.8374	15.8361				45	45	45	57.3	57.3	57.3	69.15	0	323.31	36419000000	243
P23634	P23634	Plasma membrane calcium-transporting ATPase 4	ATP2B4	10.8143	11.2241	11.109	11.9521	10.9459	11.6846	11.77	11.4011	11.925	11.0103	12.081	12.0359	10.1593	12.2931	11.9901	11.0827	11.3879	12.0397	12.3663	9.95531	12.0817	10.5538	10.8993	11.9929	11.2793	10.451	12.3852	12.0034	11.6351	10.8519	11.3827	11.8949				2	2	2	1.5	1.5	1.5	137.92	0	12.836	98129000	3
P23786	P23786	Carnitine O-palmitoyltransferase 2, mitochondrial	CPT2	12.2862	11.8106	11.8925	10.6511	11.0879	9.94329	11.6899	11.0945	11.9164	11.6385	12.3229	11.1336	12.4987	11.9918	11.9366	10.3549	11.0842	11.4228	10.9522	11.3934	11.3865	12.0186	12.0087	11.323	11.4006	12.1019	11.3177	11.0215	10.9673	11.5761	11.3075	12.095				1	1	1	2.3	2.3	2.3	73.776	0.0024665	21.715	23208000	1
P23919	P23919	Thymidylate kinase	DTYMK	11.4399	11.7264	11.8415	10.3173	10.9499	12.4005	11.8706	10.9346	12.2632	11.0949	10.906	10.7357	12.0605	11.853	10.5737	10.7522	11.0852	12.1191	11.159	10.7413	12.0028	11.4375	11.9022	11.7508	11.1997	11.4023	11.1335	11.0668	11.8816	11.149	11.5395	10.8297				7	7	7	29.7	29.7	29.7	23.819	0	17.097	344270000	12
P23946	P23946	Chymase	CMA1	11.2697	11.9539	11.6691	11.4854	11.6112	10.8493	10.7526	11.2307	12.1632	11.1536	11.3005	10.8124	11.1542	11.6513	11.3841	11.2189	11.2148	11.0776	11.9744	12.0959	11.9385	11.0664	12.1194	11.9931	11.8765	11.0187	12.2662	11.1425	11.7534	11.7264	11.9988	11.3786				4	4	4	24.7	24.7	24.7	27.324	0	26.228	2067900000	20
P24043	P24043	Laminin subunit alpha-2	LAMA2	11.2511	11.8588	11.7669	11.7432	11.2883	11.1147	10.9013	10.7422	10.6825	11.9902	11.3569	10.7913	11.8376	11.5406	11.6191	11.5694	12.1224	11.6187	10.7414	10.59	11.527	11.9482	11.4476	11.6084	11.9181	11.5339	10.9341	10.7206	11.4215	11.7179	10.8564	11.4991				1	1	1	0.7	0.7	0.7	343.9	0.0011512	28.929	14112000	1
P24158	P24158	Myeloblastin	PRTN3	11.0661	11.5086	11.6785	11.5369	12.1973	11.2921	11.3129	11.7924	12.588	11.3688	12.0438	11.3302	10.7751	11.3802	10.941	11.4198	11.4215	11.9529	10.923	11.7405	12.1399	10.61	10.9923	11.9572	11.4338	10.7443	11.6915	11.6979	11.6778	11.6184	11.9269	11.4473				1	1	1	4.7	4.7	4.7	27.807	0.00041152	3.701	319900000	4
P24534	P24534	Elongation factor 1-beta	EEF1B2	15.4303	14.7573	15.1629	13.563	14.4981	13.553	13.8757	13.2584	14.1463	14.676	14.4338	13.706	14.2051	14.4377	14.4707	13.9566	14.8037	13.9716	13.7953	13.9602	14.4971	13.8334	14.324	13.7772	14.9971	13.7563	14.6987	14.0219	14.6631	13.688	14.0986	13.886				6	5	5	23.1	20	20	24.763	0	25.843	1909300000	33
P24593	P24593	Insulin-like growth factor-binding protein 5	IGFBP5	11.5854	12.5087	11.8568	11.4398	12.0958	11.6312	10.8371	12.0418	11.0065	11.0125	11.191	11.2087	11.1416	11.1908	12.041	12.1089	11.6044	10.3276	11.4862	12.3718	11.124	11.1367	11.7164	10.8701	11.4401	11.9457	11.8676	11.8076	12.0969	12.2063	11.5472	12.0043				3	3	3	10.7	10.7	10.7	30.57	0.00044033	4.799	236910000	4
P24666	P24666	Low molecular weight phosphotyrosine protein phosphatase	ACP1	14.7981	13.207	13.5291	12.3129	13.0241	12.5184	12.713	12.117	13.1381	13.3174	13.4131	12.7989	13.1206	13.2099	13.2105	13.1376	13.2883	12.9933	12.939	12.9127	13.4019	13.2942	13.2493	12.9584	13.5469	12.6551	13.2981	12.9566	13.1154	12.9784	13.0379	13.1391				8	8	8	44.3	44.3	44.3	18.042	0	44.189	2051900000	24
P24752	P24752	Acetyl-CoA acetyltransferase, mitochondrial	ACAT1	11.2253	11.7446	11.5613	10.8129	10.9903	11.6804	11.2861	11.5877	11.909	11.2597	11.7176	11.8592	11.5483	10.8112	11.6208	11.2605	11.8495	12.4792	11.2959	11.3138	12.3836	11.9299	10.5325	12.0514	10.8956	11.0627	11.8168	12.5212	11.7326	10.9047	11.8076	10.9911				3	3	3	11.2	11.2	11.2	45.199	0	12.541	67849000	6
P24821	P24821	Tenascin	TNC	15.33	15.3534	15.1784	15.2902	15.2425	16.1355	15.5953	15.2796	15.5927	15.3656	14.7719	15.4061	15.1523	14.8485	15.7105	15.2423	15.3226	15.4117	15.3523	15.4697	15.2682	15.1346	15.0669	15.4576	15.0559	15.2095	15.8826	15.4296	15.0604	15.4816	15.2738	15.4567				48	48	48	25.4	25.4	25.4	240.85	0	323.31	13512000000	198
P24844	P24844	Myosin regulatory light polypeptide 9	MYL9	16.3978	17.8536	17.2106	18.5136	16.1231	18.1726	16.4111	17.8702	17.0757	17.1779	16.789	18.0722	17.149	17.1122	17.7419	17.6337	16.801	17.7682	17.315	17.6305	16.9304	17.4186	16.9896	17.448	16.9326	17.3456	17.7507	17.621	16.6852	17.3122	16.7288	17.5917				18	18	9	70.9	70.9	33.1	19.827	0	323.31	1.63e+17	428
P25205	P25205	DNA replication licensing factor MCM3	MCM3	11.1225	11.7958	11.1228	11.0926	11.8348	10.4787	11.5414	12.1331	11.8575	11.413	11.6194	10.3178	12.2841	10.5564	11.9452	11.8338	11.5406	11.7868	10.9158	11.6188	11.4077	11.7107	10.9903	11.1303	11.7558	11.7622	10.5499	11.8161	12.4382	11.1417	10.5945	11.3855				2	2	2	2.8	2.8	2.8	90.98	0	57.776	44679000	3
P25311	P25311	Zinc-alpha-2-glycoprotein	AZGP1	13.6303	13.0873	12.6508	13.5678	12.769	12.7764	13.8482	13.692	12.7725	13.8317	12.452	13.374	12.5324	13.4297	12.8597	13.4046	12.1186	13.7157	13.3807	13.5581	13.1077	13.4575	12.8533	13.6178	12.8937	13.479	13.1983	13.2962	12.2618	13.6122	12.9557	13.3971				13	13	13	40.9	40.9	40.9	34.258	0	69.047	2674200000	33
P25325	P25325	3-mercaptopyruvate sulfurtransferase	MPST	14.9821	14.5298	14.7038	13.9993	14.4702	14.2161	13.9351	13.9212	14.1344	14.1427	15.0884	14.0853	14.4909	14.7113	14.2437	14.0668	14.8721	14.084	14.0636	14.1026	14.4175	14.1691	14.5517	14.1312	14.8295	13.655	14.535	14.0742	14.7522	13.4873	14.4081	14.1223				7	7	7	23.9	23.9	23.9	33.178	0	24.156	2818900000	43
P25398	P25398	40S ribosomal protein S12	RPS12	15.1592	14.2601	14.4386	13.6291	14.6126	13.9505	13.9778	13.5218	14.6174	13.8116	14.7622	14.1195	14.5951	13.7618	14.188	13.6336	14.7619	13.708	13.6588	13.8597	14.5071	13.8267	14.5619	13.8415	14.9702	13.627	14.2312	13.5965	14.9571	13.4929	14.5167	13.6834				8	8	8	71.2	71.2	71.2	14.515	0	323.31	10590000000	88
P25440	P25440	Bromodomain-containing protein 2	BRD2	11.029	12.1527	11.9899	10.6014	11.3023	11.7699	11.3421	11.5459	11.9757	10.0559	12.0193	11.6521	11.7903	12.0867	11.0901	11.1029	11.9243	11.2574	11.2904	12.0974	11.5965	11.8925	11.4045	10.9872	11.3975	11.7656	11.6689	11.5043	11.8506	11.6781	11.0972	10.7486				1	1	1	1.4	1.4	1.4	88.06	0.0027388	19.646	23305000	1
P25490	P25490	Transcriptional repressor protein YY1	YY1	11.8731	11.1405	10.8095	10.5022	11.6732	11.3966	12.0228	10.5229	12.0227	10.9505	11.4183	11.2304	11.7556	11.2278	11.1455	10.6582	11.011	11.4886	12.24	11.4469	12.3449	12.007	12.2741	11.1333	11.939	10.9419	11.4139	11.9793	12.2348	11.4742	12.2499	11.0346				1	1	1	1.9	1.9	1.9	44.712	0.0024238	20.424	38322000	2
P25685	P25685	DnaJ homolog subfamily B member 1	DNAJB1	10.6142	11.8444	11.4952	10.9428	12.0653	11.3068	11.4101	11.257	11.3116	10.7567	11.8323	10.9365	11.4937	10.617	11.476	11.3624	11.4108	10.9439	11.9172	11.5297	11.6596	10.8084	10.7359	10.9459	12.1575	11.6029	12.4378	11.2299	11.5377	11.2397	11.6984	11.742				11	11	11	27.9	27.9	27.9	38.044	0	15.834	2403300000	20
P25686;Q8NHS0	P25686	DnaJ homolog subfamily B member 2	DNAJB2	13.9281	13.6497	13.561	13.7722	13.5882	13.5322	13.6378	13.9647	13.3534	14.2538	13.4608	13.7318	12.9622	14.0878	13.5639	13.8453	12.9638	13.5947	14.0877	13.9744	13.7692	13.8373	13.4464	13.3853	13.8146	13.2946	14.2778	13.8974	13.9	12.9224	13.4513	13.5322				9	9	8	29.3	29.3	26.2	35.58	0	55.28	1509600000	22
P25705	P25705	ATP synthase subunit alpha, mitochondrial	ATP5A1	16.008	15.8675	16.2208	15.3255	16.1191	15.5792	16.763	15.8151	16.3541	15.4891	17.1102	15.7452	16.1028	15.7025	15.8572	15.4146	16.4179	15.7056	15.7161	15.791	15.9197	15.8077	16.1951	15.8121	16.038	15.6711	15.9716	15.7642	16.1307	15.9354	16.3638	15.7541				25	25	25	43.9	43.9	43.9	59.75	0	323.31	17455000000	234
P25786	P25786	Proteasome subunit alpha type-1	PSMA1	11.3834	11.6483	11.4796	10.2592	11.1682	10.3883	11.3504	11.4077	10.7794	11.6554	11.3012	9.8616	11.4904	11.377	12.9568	10.8365	11.6489	11.5348	11.4455	11.1359	11.2025	12.4487	11.8948	11.9297	10.8388	10.9585	11.6224	11.2163	11.8035	11.2255	11.1259	11.6771				11	11	11	35	35	35	29.555	0	85.997	1736300000	42
P25787	P25787	Proteasome subunit alpha type-2	PSMA2	10.1153	12.0769	11.6281	11.0675	10.972	10.938	11.4195	12.3592	12.1276	12.3392	12.568	10.9703	11.491	11.2219	11.8695	10.8182	11.1963	11.4687	12.0362	10.8474	10.9619	11.0261	11.9209	11.2764	12.3013	11.5939	11.2245	11.6718	12.2013	10.6481	10.7045	10.5176				3	3	3	18.4	18.4	18.4	25.898	0	31.115	260410000	5
P25788	P25788	Proteasome subunit alpha type-3	PSMA3	12.2007	12.0171	11.4405	10.5136	11.5665	11.325	11.3418	10.7261	11.194	11.4882	10.1546	10.7112	11.6106	11.1715	11.9636	11.3648	11.8464	12.297	11.6855	10.9774	10.6805	12.2395	10.8809	12.2435	11.8746	11.0545	10.886	11.6143	11.665	10.6281	12.3654	11.3639				7	7	7	31	31	31	28.433	0	42.576	747460000	19
P25789	P25789	Proteasome subunit alpha type-4	PSMA4	11.4341	12.0264	11.0726	11.416	11.4513	11.3341	11.781	11.2591	11.9694	11.4557	11.1803	10.9865	11.2302	11.4341	11.7427	11.1965	11.6945	10.9898	11.121	11.683	11.8549	11.6383	11.5857	11.4582	12.1541	10.7645	11.8058	11.2878	12.0427	11.7361	11.0565	11.3979				5	5	5	13.8	13.8	13.8	29.483	0	76.809	205550000	8
P25815	P25815	Protein S100-P	S100P	11.4666	11.3543	11.6385	11.8498	11.1092	11.3426	11.5331	11.2313	11.9366	11.164	11.5011	11.4478	11.77	11.3299	12.6128	11.4883	11.2858	10.1964	12.0203	11.7091	11.3508	12.2107	11.5758	12.1255	11.4242	11.6317	11.5395	11.2244	11.1478	11.4176	11.9643	11.0579				4	4	4	35.8	35.8	35.8	10.4	0	69.708	321730000	6
P25940	P25940	Collagen alpha-3(V) chain	COL5A3	10.596	12.0475	11.4002	11.2022	12.3127	11.0825	11.0751	10.6677	11.2792	11.9752	12.4063	10.3606	11.5051	10.5218	11.6417	10.3879	11.1341	12.1086	11.3097	11.9341	12.05	11.2104	11.6022	11.8534	10.5624	11.1289	11.3506	11.8242	12.193	11.3864	11.752	11.681				1	1	1	0.6	0.6	0.6	172.12	0.0027567	20.073	821910000	4
P26006	P26006	Integrin alpha-3;Integrin alpha-3 heavy chain;Integrin alpha-3 light chain	ITGA3	11.9504	11.358	12.2603	9.98231	10.7583	11.5616	10.727	11.4166	11.2735	11.2868	11.5514	11.1971	10.9603	12.1621	11.281	10.2508	11.6489	11.4815	11.2929	12.0445	11.6514	11.0356	11.969	11.612	11.4589	12.3951	11.9002	10.8743	11.8628	11.4545	11.049	11.099				4	4	4	2.9	2.9	2.9	116.61	0	21.534	225120000	5
P26038;REV__Q9H446;P35240	P26038	Moesin	MSN	16.5187	16.9221	16.8516	16.3678	16.9012	16.7637	17.0365	16.8442	17.1539	16.6202	16.808	16.6707	17.0893	16.7349	17.0624	16.5989	17.5835	16.662	16.6706	16.6392	16.663	16.6298	17.0882	16.6789	16.7454	16.7583	17.2922	16.961	16.829	16.3636	17.1289	16.7089				52	52	37	53.9	53.9	36.6	67.819	0	226.28	27831000000	255
P26196	P26196	Probable ATP-dependent RNA helicase DDX6	DDX6	11.6637	11.1671	11.8736	11.6065	11.4915	12.1094	11.9412	10.9514	11.1247	11.6438	12.1471	12.4252	12.3174	10.9442	11.6372	10.3735	11.9199	10.384	11.6752	11.7198	12.2299	11.2697	11.7988	12.2024	12.069	11.8207	10.3868	11.9409	11.8039	11.2225	10.3844	11.0168				2	2	2	6.6	6.6	6.6	54.416	0	68.695	175600000	4
P26232	P26232	Catenin alpha-2	CTNNA2	11.6866	11.1386	12.0028	12.278	11.2947	11.2896	11.6944	11.2496	11.5704	11.4551	11.3109	10.7815	11.8754	11.7102	11.3881	11.4228	11.6493	11.587	12.0842	11.7026	11.8612	11.5547	11.9487	10.9451	11.4205	11.1571	12.0863	10.8901	11.652	11.2934	11.6987	11.5817				5	1	1	5.4	1.2	1.2	105.31	0.0086733	14.911	12471000	1
P26368	P26368	Splicing factor U2AF 65 kDa subunit	U2AF2	11.0782	12.5997	12.7783	12.8439	13.5037	12.1941	14.1479	13.36	13.3735	12.0597	13.5687	12.8262	13.1319	12.1796	12.5599	11.8584	13.9689	12.5997	12.9149	12.4422	13.2725	13.2467	13.1575	12.3379	13.5921	12.8531	13.0047	12.9187	13.4175	12.5791	13.0374	12.4656				8	8	8	25.1	25.1	25.1	53.5	0	53.234	1116500000	24
P26373	P26373	60S ribosomal protein L13	RPL13	14.695	14.3667	14.3093	14.4288	15.3845	14.6214	15.4966	15.0267	15.8432	15.2355	15.5321	14.6566	15.3552	15.1315	14.7237	14.7898	16.104	14.7448	15.3355	14.9261	15.0418	14.8055	15.3878	15.1588	15.3523	15.1008	14.7268	14.8301	15.8577	15.1989	15.5453	15.0717				12	12	12	43.6	43.6	43.6	24.261	0	117.39	12372000000	85
P26447	P26447	Protein S100-A4	S100A4	16.0087	16.4372	16.8257	16.7193	15.6951	17.441	15.3549	16.0861	16.4674	16.9823	15.6884	16.3675	16.4236	15.5344	16.6056	16.7046	17.3104	16.3321	16.2091	16.4616	15.9765	16.4291	15.8769	16.011	15.5879	16.3636	16.4042	16.557	17.7789	16.4545	15.5162	16.2042				8	8	8	48.5	48.5	48.5	11.728	0	20.2	48720000000	94
P26583	P26583	High mobility group protein B2	HMGB2	15.6568	16.1522	16.0369	15.6951	16.0912	15.5416	15.7796	15.8042	16.1009	15.3291	16.1908	15.8579	16.15	15.6544	16.0221	15.3939	15.5941	15.5748	15.9665	16.1029	16.2018	15.8991	16.5325	15.9214	15.6315	15.6884	16.1063	16.2805	16.0013	15.6038	16.3003	16.0627				27	27	21	78.9	78.9	58.9	24.033	0	149.62	36057000000	169
P26599	P26599	Polypyrimidine tract-binding protein 1	PTBP1	14.7397	14.2512	14.2453	14.0489	14.6134	13.9729	14.6546	14.4422	14.7155	13.8502	14.68	14.3996	15.021	14.0486	14.7208	13.7115	15.1897	13.9801	14.1795	14.158	14.669	14.2456	14.6025	14.0767	14.6014	14.204	14.1952	14.3992	14.7596	14.0053	14.6437	14.3151				17	17	13	38.6	38.6	32.6	57.221	0	323.31	11867000000	90
P26639	P26639	Threonine--tRNA ligase, cytoplasmic	TARS	10.7183	11.7619	12.0037	11.3792	11.5446	11.7766	11.3874	11.4142	11.6861	11.1348	11.0748	9.98821	11.4475	11.7316	10.9298	11.5363	12.5506	11.6467	10.6566	11.3399	12.1658	10.654	12.5736	11.9119	12.1765	10.4507	11.5155	11.0384	12.1524	11.3624	10.0866	11.8874				4	4	4	6.1	6.1	6.1	83.434	0	59.909	171120000	4
P26640	P26640	Valine--tRNA ligase	VARS	11.4004	12.486	11.6512	11.2926	10.5645	11.0397	11.0031	11.7253	10.9016	10.9343	11.1904	11.1246	11.2052	10.8639	11.8665	11.5663	11.8604	10.6653	11.8335	11.2696	11.4736	12.1713	11.8039	11.4957	11.8706	11.2502	11.739	11.3354	11.3913	12.0893	11.6409	11.6869				4	4	4	3.5	3.5	3.5	140.47	0	55.387	166700000	6
P26641	P26641	Elongation factor 1-gamma	EEF1G	13.3569	12.9782	12.9993	12.3069	13.2066	12.7934	13.9542	12.973	13.5744	13.2684	13.3983	12.9951	13.1108	13.0497	13.2738	13.0067	14.0115	12.9028	12.9516	12.7513	13.226	12.9582	13.5442	12.7887	13.539	12.8033	13.332	12.9355	13.4264	12.8784	13.6106	12.7971				10	10	10	22	22	22	50.118	0	87.25	3062600000	51
P26885	P26885	Peptidyl-prolyl cis-trans isomerase FKBP2	FKBP2	11.9435	11.3078	11.4092	10.9058	11.7767	11.4145	11.6137	11.6463	11.9058	10.8778	11.2096	11.1166	11.6429	12.0568	12.1886	10.8702	11.1081	12.3728	11.1577	11.4064	12.98	12.3472	11.8834	11.778	11.468	12.3893	12.7655	11.5439	10.8498	10.7719	11.7936	11.2309				8	8	8	45.8	45.8	45.8	15.649	0	73.218	1115500000	30
P27105	P27105	Erythrocyte band 7 integral membrane protein	STOM	12.1197	11.6434	11.0385	11.2286	12.1681	10.9929	12.2334	11.6233	11.2863	12.0949	11.0615	11.4715	11.068	10.8128	12.3035	9.79216	12.8423	11.8992	11.1698	10.7021	11.9527	11.4	12.1001	11.4148	11.5571	12.1197	11.1967	11.6936	11.8072	11.9001	11.3256	11.022				6	6	6	28.8	28.8	28.8	31.73	0	19.491	581250000	14
P27144	P27144	Adenylate kinase 4, mitochondrial	AK4	10.4884	10.4119	11.2432	10.8273	11.1525	11.1235	12.0042	11.1434	10.9955	11.4764	12.3427	11.9236	12.0027	11.6333	12.0466	11.5149	11.8108	11.3326	12.3483	11.9396	12.5497	11.8095	11.3634	12.044	11.5711	10.8426	11.8855	11.5896	12.0713	11.529	10.4599	11.4148				6	6	6	26	26	26	25.268	0	11.728	401970000	13
P27169	P27169	Serum paraoxonase/arylesterase 1	PON1	11.7378	11.7303	12.0967	11.6158	12.5263	11.3561	11.6996	11.285	10.8063	11.2501	12.254	11.377	12.2296	11.0365	11.698	10.9908	11.4524	11.0732	10.7749	11.2293	12.508	11.2769	12.6917	11.3666	11.7805	11.6492	11.83	11.9823	11.917	11.7497	11.1741	11.8148				3	3	3	7.3	7.3	7.3	39.731	0.0021269	22.072	96638000	3
P27338	P27338	Amine oxidase [flavin-containing] B	MAOB	11.3756	11.9607	11.0711	10.5583	11.3057	11.0972	11.4921	11.7608	11.8674	11.3325	12.0977	11.2655	11.4729	10.6528	11.8184	11.6724	11.8419	11.2837	11.6503	11.376	11.7265	11.1812	11.0057	10.7197	12.3153	11.8623	11.9757	11.4939	11.2017	11.5113	11.8359	10.372				4	4	3	7.3	7.3	5	58.762	0	67.192	185850000	4
P27348	P27348	14-3-3 protein theta	YWHAQ	13.2631	12.6852	12.8126	11.0828	11.5348	11.7364	11.3509	11.8289	11.9897	10.8392	12.3041	12.7415	12.8295	12.2327	12.4966	11.9222	12.1551	12.4073	12.2612	12.1984	12.1855	11.9211	12.2738	12.3805	12.3323	12.0651	12.2926	12.2894	12.4331	11.6904	12.2597	11.9589				17	10	10	60.8	43.3	43.3	27.764	0	119.59	1914900000	33
P27361	P27361	Mitogen-activated protein kinase 3	MAPK3	11.019	11.9963	11.4598	11.2538	11.0032	12.275	11.0957	10.9423	10.9011	10.9226	12.0944	10.9774	12.1978	11.4345	11.7172	10.2583	12.5117	11.2431	11.8868	11.9826	11.6382	12.4641	11.2399	11.639	11.5877	10.7717	11.4278	11.2619	11.4793	11.9752	11.1356	11.0906				5	5	5	13.7	13.7	13.7	43.135	0	75.909	265680000	8
P27482	P27482	Calmodulin-like protein 3	CALML3	11.6513	11.5431	11.52	11.153	10.7871	10.8152	11.5895	11.2129	12.2352	11.0536	11.194	11.1155	11.1374	11.8056	12.0055	11.7221	11.9193	11.1106	11.7132	11.4572	11.461	11.5882	11.0705	11.1456	11.4648	11.4757	11.8672	11.3346	10.9171	11.1753	10.7963	12.1347				6	4	4	45.6	35.6	35.6	16.891	0	12.063	90231000	4
P27635;Q96L21	P27635	60S ribosomal protein L10	RPL10	12.3468	10.3276	10.4818	9.45533	11.6416	10.1421	11.4486	12.2	11.4062	11.5665	11.4147	10.4147	11.6041	11.4988	11.1787	10.6573	11.9975	10.7756	10.792	11.1118	11.6887	11.242	11.6036	10.2058	11.3696	10.9293	9.90087	10.5821	12.6163	11.5943	11.5854	10.3718				8	8	8	32.2	32.2	32.2	24.604	0	14.635	1908100000	30
P27695	P27695	DNA-(apurinic or apyrimidinic site) lyase;DNA-(apurinic or apyrimidinic site) lyase, mitochondrial	APEX1	13.1264	14.1014	14.0372	13.8924	14.6792	13.9187	14.9506	14.4939	14.5023	13.0105	15.1096	14.4987	14.9726	13.6794	14.3319	13.374	14.3748	13.809	14.3865	14.1562	14.7279	14.5937	14.454	14.4226	14.447	14.0634	14.1686	14.4636	14.4433	14.3094	14.4198	14.5467				12	12	12	35.8	35.8	35.8	35.554	0	108.18	5135100000	76
P27797	P27797	Calreticulin	CALR	15.0381	15.8186	16.3172	15.5972	15.9533	15.1443	15.3269	15.4954	15.6996	14.7299	16.4665	15.6614	16.368	14.9089	15.4084	14.7406	15.9832	15.1597	14.9768	14.8317	15.4681	15.0741	15.3353	15.0978	16.0265	15.1303	15.9673	14.904	15.5054	14.8149	15.0121	14.8681				26	26	26	56.4	56.4	56.4	48.141	0	323.31	20272000000	243
P27816	P27816	Microtubule-associated protein 4	MAP4	16.3488	16.2033	16.2087	14.9747	16.2299	15.4196	17.0137	15.6238	16.3559	15.8477	16.6565	15.6367	16.3917	16.3057	16.0174	15.4689	16.7688	15.9004	16.4865	16.1439	15.9257	15.8843	16.3437	16.1347	16.2757	15.9124	15.9841	15.9067	16.1427	15.928	17.0781	16.1614				49	49	49	40.4	40.4	40.4	121	0	323.31	15512000000	170
P27824	P27824	Calnexin	CANX	13.5741	14.4904	14.955	14.1836	14.7251	13.8177	14.3643	13.7333	13.8167	14.205	14.7132	14.1789	14.3357	14.392	13.7626	14.4131	14.4506	14.3296	14.2486	14.158	14.1316	14.1003	14.3462	13.79	15.2107	14.2757	14.6386	14.0491	14.4784	13.6956	13.8941	14.0201				24	24	24	37.8	37.8	37.8	67.567	0	287.13	7257600000	131
P27987	P27987	Inositol-trisphosphate 3-kinase B	ITPKB	11.4182	11.841	10.9905	11.1007	11.0727	10.7856	11.3038	11.6117	11.1754	11.0006	11.131	10.4739	11.484	10.0332	11.4533	10.7903	11.8702	12.0515	11.8858	12.1163	11.6616	11.5134	11.9104	11.5727	11.4108	11.7413	11.538	12.9146	12.0421	12.1979	11.6885	12.2075				2	2	2	3	3	3	102.38	0.0034141	19.314	62670000	3
P28065	P28065	Proteasome subunit beta type-9	PSMB9	10.6558	11.0513	12.9265	11.35	11.6837	10.7173	10.8321	11.3195	11.6179	10.9148	11.9195	12.4944	11.3576	11.751	11.5912	11.5322	11.8451	11.87	11.3733	11.417	12.5172	11.5196	10.8945	10.6069	11.2146	11.2447	12.3236	10.9613	12.1376	10.8954	11.1658	10.7843				3	3	3	13.2	13.2	13.2	23.264	0.0011446	28.496	101640000	4
P28066	P28066	Proteasome subunit alpha type-5	PSMA5	12.1291	11.5245	12.0461	10.3518	11.23	10.7161	11.892	10.9666	11.2262	11.9507	11.4012	12.1065	11.6938	11.1206	11.9204	11.4382	10.6964	11.4278	11.0717	10.6163	11.2334	11.3502	11.4715	11.3619	11.8586	11.5481	11.6049	11.5632	11.4239	12.2905	11.3512	11.7868				5	5	5	18.7	18.7	18.7	26.411	0	13.574	615880000	17
P28070	P28070	Proteasome subunit beta type-4	PSMB4	10.8996	11.8933	11.9191	10.0488	11.0523	10.7337	12.0842	11.9693	11.3047	11.2974	11.4912	10.9997	11.86	10.7331	11.0468	11.5677	11.4592	11.4921	11.7915	10.7452	10.6022	11.4786	11.3807	11.084	11.9148	12.0091	11.7618	11.6523	11.8214	10.8293	11.4752	10.7739				6	6	6	25.4	25.4	25.4	29.204	0	15.582	645350000	17
P28072	P28072	Proteasome subunit beta type-6	PSMB6	10.9717	11.8262	10.296	12.0678	12.1978	11.6122	11.4481	10.3232	12.0394	11.3675	11.3352	11.274	11.3311	10.9886	10.7788	10.7252	10.9445	10.9703	12.1446	12.2073	11.3966	11.399	11.8504	11.6445	11.7682	11.7375	11.6103	11.9518	11.9726	11.2033	11.391	11.361				5	5	5	21.3	21.3	21.3	25.357	0	58.212	209890000	7
P28161	P28161	Glutathione S-transferase Mu 2	GSTM2	14.8379	14.632	13.9604	14.1085	12.8754	14.8425	13.8266	15.3581	13.3562	14.2142	13.405	13.9144	14.2565	16.2459	13.9318	14.5514	13.5535	14.7674	14.9044	15.3799	14.1768	14.3497	13.739	14.0796	14.3137	15.3421	13.3894	14.4081	13.4564	14.5771	14.2069	14.5883				10	10	5	41.7	41.7	21.1	25.744	0	36.198	2863300000	35
P28289	P28289	Tropomodulin-1	TMOD1	11.4766	12.052	11.6422	10.6181	11.0434	12.4641	11.5486	11.9545	11.9087	11.4341	11.9777	11.7724	11.9761	11.7809	12.0021	11.1184	10.8912	10.8686	11.3616	11.8588	12.0359	11.3835	12.1248	11.883	10.824	12.0966	11.4502	11.6349	12.0513	11.3379	11.8043	11.6662				4	3	3	13.6	11.4	11.4	40.569	0	10.893	270350000	12
P28482	P28482	Mitogen-activated protein kinase 1	MAPK1	11.0458	11.2538	11.1105	11.5357	11.4575	11.1336	12.2114	11.0758	11.5015	12.27	11.9215	10.4039	11.9823	11.7574	10.6818	10.2661	11.158	11.7971	12.1064	11.2639	12.2077	10.996	11.2617	11.4105	12.3815	11.164	10.7535	11.5844	11.7705	11.0001	11.6888	11.2565				6	6	6	13.6	13.6	13.6	41.389	0	10.667	753900000	14
P28676	P28676	Grancalcin	GCA	14.446	12.2802	12.6917	13.0053	12.7099	12.3185	12.4059	11.9933	12.4838	13.0536	12.0262	12.1614	13.2547	12.8796	12.7022	12.7764	13.4967	12.5056	11.9979	11.5627	12.6891	12.6366	12.3432	12.6522	13.0944	12.5734	12.66	12.3154	13.1285	12.3859	12.3348	12.0004				5	5	5	18	18	18	24.01	0	11.79	1088100000	19
P28799	P28799	Granulins;Acrogranin;Paragranulin;Granulin-1;Granulin-2;Granulin-3;Granulin-4;Granulin-5;Granulin-6;Granulin-7	GRN	11.1083	11.0055	11.9395	9.62201	11.3233	11.6384	11.4855	11.6045	11.8017	11.2099	11.4544	11.5409	11.2978	11.492	11.1341	11.1171	10.5886	12.0105	11.9543	12.0036	12.0776	10.4943	11.9542	11.3611	11.3194	11.6472	11.2497	11.5657	11.8609	11.1774	11.2789	11.9621				6	6	6	10.8	10.8	10.8	63.544	0	63.711	301110000	9
P28838	P28838	Cytosol aminopeptidase	LAP3	15.6762	14.0965	14.1385	13.3375	14.787	13.8858	14.0668	13.3485	14.926	14.0507	14.6949	13.7732	14.7193	14.1311	14.5935	13.749	14.8641	13.9171	14.1057	14.0692	14.5366	14.0694	14.893	14.0885	14.5926	14.2536	14.7678	14.103	14.6594	14.0674	14.0301	14.3714				18	18	18	40.7	40.7	40.7	56.166	0	89.403	3292500000	46
P28906	P28906	Hematopoietic progenitor cell antigen CD34	CD34	11.9375	11.8907	11.667	11.5332	11.6914	11.5426	11.0835	13.0148	11.1255	11.5261	11.1824	10.8788	11.5899	11.7759	11.6995	10.9727	11.5532	11.4385	10.9222	12.0477	11.2473	11.8206	11.6421	11.6943	11.832	10.8611	12.2361	11.5774	11.2934	10.1657	11.2389	11.4551				2	2	2	4.4	4.4	4.4	40.716	0.0011516	28.944	441890000	7
P29084	P29084	Transcription initiation factor IIE subunit beta	GTF2E2	12.9302	12.6126	12.9261	10.4147	12.4149	10.9593	11.1861	11.1241	7.94251	7.65821	8.69697	7.16993	8.76487	7.44294	8.08746	6.74147	12.8457	11.5206	12.4681	11.6878	11.96	11.7198	12.4165	11.5661	12.5428	11.4868	11.8715	11.8094	12.6013	11.5358	12.2327	11.96				4	4	4	10.7	10.7	10.7	33.043	0	65.192	210870000	8
P29350	P29350	Tyrosine-protein phosphatase non-receptor type 6	PTPN6	11.294	11.0571	10.6858	10.863	12.2876	10.7235	10.3657	11.4045	12.1171	11.7745	11.5166	11.6813	12.382	11.1756	11.2355	10.8844	11.2592	11.2803	11.9724	11.8687	11.6439	10.8473	11.3982	10.9226	11.8827	11.3726	10.9964	11.6579	11.5792	12.0605	12.6289	11.7161				2	2	2	3.5	3.5	3.5	67.56	0	12.667	127250000	9
P29373	P29373	Cellular retinoic acid-binding protein 2	CRABP2	11.1587	11.3612	11.8384	11.509	11.4819	11.4728	11.898	11.1873	11.7588	10.6991	11.4441	10.4792	11.7748	11.0698	11.2034	10.8602	11.3378	11.61	11.5723	12.5996	11.558	11.3836	11.9631	11.7015	11.9636	11.7427	11.459	10.7649	12.1673	11.4763	11.7422	11.1298				5	5	5	45.7	45.7	45.7	15.693	0	10.881	143510000	9
P29401	P29401	Transketolase	TKT	14.0283	14.0588	14.3373	13.0813	14.2141	13.2024	13.8729	13.6356	13.9359	13.3807	14.0691	13.2133	14.7081	14.4141	14.1053	13.5665	14.3712	13.1709	12.9697	13.4059	14.1508	14.0761	14.5534	14.1012	13.8313	13.2538	13.6629	13.4213	14.7676	13.6255	14.6164	13.8376				15	15	15	24.4	24.4	24.4	67.877	0	200.3	10799000000	64
Q5EG05;P29466	Q5EG05;P29466	Caspase recruitment domain-containing protein 16;Caspase-1;Caspase-1 subunit p20;Caspase-1 subunit p10	CARD16;CASP1	11.3678	12.2212	11.2928	11.791	11.0185	11.7465	11.8328	11.1406	10.8899	11.2585	11.4661	10.2723	10.9211	10.7462	11.7599	11.9022	11.4166	10.4833	11.6844	11.1071	12.2013	11.8036	11.8141	11.2996	12.3555	10.5442	13.1349	11.3458	12.0012	11.166	11.8396	11.3913				1	1	1	4.6	4.6	4.6	22.625	0.0024458	2.108	38190000	3
P29508;P48594	P29508;P48594	Serpin B3;Serpin B4	SERPINB3;SERPINB4	11.0385	12.0947	12.0659	11.2687	11.7236	11.4235	10.9909	11.5324	12.5821	10.9254	11.0333	11.7141	11.0557	11.6079	11.2466	11.7734	11.2185	11.9568	11.7904	11.1264	11.4766	11.5812	12.3363	11.5795	11.8277	11.5317	10.9589	11.5606	11.2895	11.1319	11.3853	11.6113				3	3	3	6.2	6.2	6.2	44.564	0.00041511	38.299	57480000	5
P29536;REV__Q5JV73	P29536	Leiomodin-1	LMOD1	11.8681	14.9374	14.2367	15.4778	12.021	15.4365	12.7936	15.4957	14.0582	13.6941	14.0765	15.4191	14.4562	14.6148	14.8689	14.8637	13.1861	14.7784	15.3207	15.3349	13.939	14.9826	13.9227	14.9506	13.2816	14.572	15.0005	15.8336	13.1818	14.3882	13.7328	15.4383				24	24	24	37.2	37.2	37.2	67.029	0	132.56	7694000000	110
P29558;Q15434;Q6XE24	P29558;Q15434;Q6XE24	RNA-binding motif, single-stranded-interacting protein 1;RNA-binding motif, single-stranded-interacting protein 2;RNA-binding motif, single-stranded-interacting protein 3	RBMS1;RBMS2;RBMS3	11.2792	11.2699	12.0851	10.5273	11.1159	10.6435	11.9434	11.817	12.1934	12.4113	11.3826	10.1952	11.2113	10.7478	11.2236	10.4452	11.4724	10.5397	12.1009	11.3177	11.8672	12.0893	10.8397	10.8978	12.1682	11.6895	10.9589	10.8302	11.5446	10.8059	11.6532	11.4112				2	2	2	6.2	6.2	6.2	44.505	0.0004122	37.082	44740000	2
P29590	P29590	Protein PML	PML	10.6952	10.5892	10.9908	11.3352	11.8664	10.9724	11.7749	10.934	11.4128	10.5922	12.2902	10.5271	11.4184	10.5791	11.5099	11.2546	11.3958	11.87	11.3027	11.4124	11.9678	11.4885	12.3827	11.1251	11.8762	11.3635	11.1842	11.3853	11.6891	11.0004	11.9912	10.6742				6	6	6	7.7	7.7	7.7	97.55	0	10.627	484750000	14
P29692	P29692	Elongation factor 1-delta	EEF1D	15.1952	14.6568	14.9115	13.7966	14.845	14.0945	14.7136	13.9541	14.7324	14.4313	14.9064	14.1378	14.7609	14.3466	14.7002	14.0933	14.2091	14.0789	13.9618	13.8702	14.4324	14.1622	14.2514	14.1879	14.5877	14.0094	14.4329	13.9693	14.7671	14.418	14.0179	14.0673				15	15	14	51.6	51.6	49.1	31.121	0	323.31	14071000000	112
P29966	P29966	Myristoylated alanine-rich C-kinase substrate	MARCKS	11.2798	11.5454	11.8522	10.5282	11.8973	11.2625	10.2377	11.7424	10.9948	10.8883	11.281	12.1809	11.5172	11.0929	11.8576	11.2108	10.4546	11.301	11.9772	12.0564	11.5971	12.1272	11.0039	12.2539	10.8979	11.4974	10.916	11.0027	11.9821	12.359	11.755	11.5169				6	6	6	28.6	28.6	28.6	31.554	0	112.58	2213500000	37
P29972	P29972	Aquaporin-1	AQP1	11.3319	11.6195	12.1288	10.1569	11.0459	11.6688	10.4681	11.0189	11.6937	11.7117	11.5198	10.3643	11.3905	11.4706	11.4936	11.9168	11.7567	11.6307	11.8192	12.9077	11.3297	11.4017	12.1798	11.3368	11.1325	12.3173	11.8585	11.8116	12.0456	11.1619	11.7974	11.3655				1	1	1	7.4	7.4	7.4	28.526	0.0024553	21.374	7611500	1
P30040	P30040	Endoplasmic reticulum resident protein 29	ERP29	15.2593	15.7493	16.3159	13.7289	14.7837	13.5345	14.1828	13.2649	14.6735	14.6168	15.6578	14.0429	14.7676	14.3487	15.0221	14.2742	15.3519	14.0882	14.6011	14.3208	15.0849	14.1048	14.7259	14.4726	15.3935	14.4021	15.0649	14.2556	14.6944	14.403	15.2696	14.6849				13	13	13	41	41	41	28.993	0	313.21	4363500000	90
P30041	P30041	Peroxiredoxin-6	PRDX6	14.79	14.1818	14.3816	14.2014	14.244	14.708	13.7841	14.3239	14.2912	14.8352	13.942	13.9841	14.44	14.8824	14.4372	14.9429	14.4424	14.6647	14.0642	14.2589	14.494	14.4654	14.6558	14.3663	14.8931	14.7442	14.2384	14.5193	14.0904	14.3291	14.3243	14.0911				16	16	16	55.4	55.4	55.4	25.035	0	135.41	10194000000	99
P30042	P30042	ES1 protein homolog, mitochondrial	C21orf33	11.1878	12.0679	11.866	11.4143	11.4868	11.7282	11.5057	11.779	11.8231	11.0436	11.7393	11.2692	11.2835	11.2568	11.6973	11.0309	11.1224	10.4548	11.2571	11.8897	11.89	10.6993	12.0133	10.8517	12.1057	11.2233	11.7041	11.0834	11.9123	11.2645	12.2105	11.4197				3	3	3	6	6	6	28.17	0.00042248	41.019	235790000	6
P30043	P30043	Flavin reductase (NADPH)	BLVRB	12.7497	13.3376	14.2377	13.5002	13.1693	13.5099	13.233	13.3977	13.2969	13.2755	13.3838	13.6123	13.1971	13.724	13.3498	13.6161	13.0288	13.4934	13.203	13.3872	13.2204	13.2739	13.1941	13.706	13.1777	13.8129	13.0403	13.4762	13.0965	13.6699	13.0778	13.3496				8	8	8	52.4	52.4	52.4	22.119	0	153.62	3377300000	55
P30044	P30044	Peroxiredoxin-5, mitochondrial	PRDX5	15.502	14.2704	14.4085	13.9503	15.6558	14.2189	14.229	13.9265	14.5884	14.5503	15.1515	14.0792	14.7947	14.3878	14.5213	14.271	15.0387	13.9714	13.7479	14.0874	14.2988	14.0605	15.0104	13.9683	14.5361	14.3811	14.2447	14.1682	14.6433	15.0336	14.3147	14.2407				14	14	14	61.2	61.2	61.2	22.086	0	204.99	6753100000	99
P30046;A6NHG4	P30046;A6NHG4	D-dopachrome decarboxylase;D-dopachrome decarboxylase-like protein	DDT;DDTL	16.5739	13.8295	14.1354	14.2518	14.4981	15.1209	13.5725	14.0757	15.0063	15.0863	12.8142	13.1388	15.037	14.8984	14.9552	15.0896	14.4035	14.6512	14.2483	14.4107	14.9931	14.5066	14.769	14.5395	15.2156	14.4793	14.2519	13.8988	14.9449	13.8715	14.0172	13.9512				7	7	7	52.5	52.5	52.5	12.712	0	64.996	6403500000	37
P30047	P30047	GTP cyclohydrolase 1 feedback regulatory protein	GCHFR	11.2906	11.1125	11.7051	10.8903	11.839	10.9689	11.2441	11.2865	11.4778	11.6563	10.7545	11.3832	11.2014	11.0749	12.1076	11.2225	12.1786	11.4281	11.9648	11.4878	12.0695	11.4055	11.4378	12.6843	12.1589	10.9985	12.285	11.9002	11.6995	10.6023	11.7899	10.741				2	2	2	28.6	28.6	28.6	96.981	0.0011746	31.061	133820000	2
P30048	P30048	Thioredoxin-dependent peroxide reductase, mitochondrial	PRDX3	10.9603	11.0715	12.0731	11.3283	12.1907	10.9885	11.3954	10.3244	10.4766	11.8408	11.7176	11.3109	11.2908	11.0263	10.9019	10.4964	11.2755	11.0621	12.3463	11.6256	12.4518	11.8762	12.2151	11.8444	11.7386	10.8546	11.5086	10.1624	12.1441	12.4742	11.0477	11.2538				4	4	4	16	16	16	27.692	0	14.933	1886700000	19
P30049	P30049	ATP synthase subunit delta, mitochondrial	ATP5D	12.6854	13.3604	13.7622	13.1041	13.6199	12.9724	13.8727	13.098	13.7633	12.6616	14.4353	13.1049	12.8901	12.9357	13.4214	12.9527	13.0787	13.0111	13.5792	13.7504	13.3129	13.014	13.2637	13.457	13.4349	12.5821	13.4813	12.8684	13.3977	13.0689	13.1773	12.9724				3	3	3	17.3	17.3	17.3	17.49	0	56.397	3080200000	28
P30050	P30050	60S ribosomal protein L12	RPL12	16.0996	14.7541	14.6298	13.8652	15.3176	14.3113	14.7311	14.3536	14.9389	15.0122	15.0035	14.4527	15.2153	14.6141	15.1345	14.5791	15.7943	14.7217	14.3658	14.2122	15.2643	14.8106	15.2992	14.5234	15.2922	14.9475	14.5939	14.5531	15.5234	14.6455	15.3183	14.3886				9	9	9	69.1	69.1	69.1	17.818	0	53.438	9802000000	65
P30084	P30084	Enoyl-CoA hydratase, mitochondrial	ECHS1	11.6696	11.2653	12.0831	10.7397	11.2727	11.3871	10.753	11.5465	11.2757	11.3085	12.4813	10.9533	11.8051	12.5298	12.0812	11.1929	11.1227	11.1519	11.6068	11.5984	12.2767	12.0193	11.3624	11.0284	11.2669	11.818	11.5533	11.5386	12.7577	11.0655	11.4737	11.8409				1	1	1	7.2	7.2	7.2	31.387	0	11.632	126270000	4
P30085	P30085	UMP-CMP kinase	CMPK1	11.3467	11.4704	11.6118	10.8228	10.7931	10.9304	12.2988	11.895	10.8892	11.7257	11.885	11.7681	11.9163	11.3802	11.5525	11.3666	11.8935	11.9403	11.182	11.0744	11.2761	11.6877	11.3419	10.9386	11.0301	11.4295	11.7581	11.7716	11.6057	11.4038	11.4011	12.0113				9	9	9	47.4	47.4	47.4	22.222	0	135.26	1725200000	41
P30086	P30086	Phosphatidylethanolamine-binding protein 1;Hippocampal cholinergic neurostimulating peptide	PEBP1	15.8178	16.3679	16.3432	16.3768	16.3721	16.1276	16.0975	16.1315	15.9225	16.1065	16.4322	16.2719	15.975	16.2094	16.2478	16.0929	15.8842	16.2359	15.6301	16.0876	16.3711	16.0926	15.9842	15.8939	16.0738	16.0695	16.2217	16.1798	15.9015	15.9563	15.975	15.9943				17	17	17	88.2	88.2	88.2	21.057	0	323.31	1.01e+17	298
P30101	P30101	Protein disulfide-isomerase A3	PDIA3	16.7914	16.8037	17.188	15.9283	16.6986	15.7026	16.546	16.2222	16.6012	15.7649	17.2906	16.1151	16.8886	16.0165	16.9966	16.2316	17.3018	16.0505	16.1839	16.0378	16.7054	16.2192	16.8123	16.2173	17.3641	16.0528	17.067	15.9454	16.6542	15.8915	16.7908	15.9801				46	46	46	65.9	65.9	65.9	56.782	0	323.31	47976000000	396
P30153	P30153	Serine/threonine-protein phosphatase 2A 65 kDa regulatory subunit A alpha isoform	PPP2R1A	12.3277	11.7521	11.3165	11.0704	12.6099	11.3469	10.963	11.1129	11.1845	10.6261	12.0257	10.2239	11.8302	11.1173	12.0246	10.9456	11.4663	11.7258	11.9879	11.8706	11.4855	11.4822	12.1057	11.8146	11.8019	11.0254	10.9957	11.9677	11.6108	11.4443	11.1596	10.3395				6	6	6	12.2	12.2	12.2	65.308	0	19.088	253790000	12
P30273	P30273	High affinity immunoglobulin epsilon receptor subunit gamma	FCER1G	11.062	11.8234	11.0417	10.1812	11.6201	10.8838	11.2567	10.3343	11.8498	12.3179	11.3774	11.6252	12.3614	11.3448	12.4111	11.8512	11.8011	10.7397	12.2926	12.5537	11.6381	11.2498	11.7705	10.9496	10.4105	11.0262	11.7891	12.2365	11.3206	11.1942	10.8951	11.3402				3	3	3	33.7	33.7	33.7	96.674	0.00045809	54.276	342970000	7
P30405	P30405	Peptidyl-prolyl cis-trans isomerase F, mitochondrial	PPIF	12.1702	11.2389	11.9533	10.765	11.6291	10.537	11.6802	11.1512	11.1261	11.5579	11.8349	11.2736	12.7487	11.9219	12.2731	11.137	12.372	12.366	10.6574	11.3996	12.3362	10.9769	11.1561	11.603	11.4886	11.0464	12.1701	12.0289	11.628	11.396	10.9041	10.9017				4	4	4	16.9	16.9	16.9	22.04	0.00045434	53.245	293030000	7
P30419	P30419	Glycylpeptide N-tetradecanoyltransferase 1	NMT1	10.4638	11.2998	12.0128	10.8719	12.2777	11.3978	11.831	10.898	11.7688	11.4962	11.47	11.2881	11.6875	11.7875	11.5223	11.1558	12.0375	11.161	11.4257	11.5411	11.818	12.1782	11.2003	12.1992	11.7483	12.1715	10.4774	11.4465	11.5758	10.4903	11.6268	11.4895				5	5	5	10.3	10.3	10.3	56.806	0	13.854	140800000	6
P30453;P30457	P30453;P30457	HLA class I histocompatibility antigen, A-34 alpha chain;HLA class I histocompatibility antigen, A-66 alpha chain	HLA-A	11.375	11.0059	11.4345	11.9417	11.5753	10.8377	10.7958	10.8919	12.0574	11.2603	11.5696	11.4639	11.6709	11.9714	11.5389	11.5771	11.0071	11.969	10.9082	11.4955	11.5233	12.698	11.5275	11	11.1196	11.4493	10.6471	11.2092	11.4357	12.0821	11.1028	11.8614				10	3	0	33.2	12.1	0	41.054	0	22.848	855870000	22
P30460;P30480	P30460;P30480	HLA class I histocompatibility antigen, B-8 alpha chain;HLA class I histocompatibility antigen, B-42 alpha chain	HLA-B	12.0845	10.7285	11.0075	12.1532	11.6541	10.5738	11.4369	11.83	11.7915	11.6965	11.5881	11.7104	11.0546	11.4862	11.0028	10.3208	11.3339	11.3535	12.2306	10.7183	12.1772	11.6202	11.902	11.4609	11.8006	11.8462	11.0374	11.022	12.9732	11.3312	11.1198	10.9544				10	2	0	31.8	6.9	0	40.33	0	59.682	308750000	15
P30466	P30466	HLA class I histocompatibility antigen, B-18 alpha chain	HLA-B	10.6865	10.9859	12.5831	11.0887	12.0333	10.5633	11.6675	11.7079	11.8409	11.0113	11.2361	11.7134	10.6821	12.0795	11.5487	11.2557	11.7615	11.9203	11.1313	11.8761	12.0818	11.5627	11.4251	12.0834	11.7813	10.8542	11.8348	12.0475	12.1408	11.3354	11.2803	11.3726				11	8	2	36.5	27.1	9.4	40.274	0	143.59	1498000000	39
P30479	P30479	HLA class I histocompatibility antigen, B-41 alpha chain	HLA-B	11.6438	11.5114	11.1277	11.6196	11.7089	11.6187	10.9507	11.129	11.6544	11.5748	10.8635	11.2793	10.4971	11.2953	11.3226	11.0364	11.5949	11.3237	11.9359	10.9214	12.494	11.7251	12.4516	11.9743	12.1363	11.0818	12.3746	11.4572	10.8684	11.3135	10.9939	11.2618				11	3	0	34.3	11.9	0	40.539	0	88.766	683210000	12
P30508;P30505;Q9TNN7;Q29960;Q07000;P30510;P30504	P30508;P30505;Q9TNN7;Q29960;Q07000;P30510;P30504	HLA class I histocompatibility antigen, Cw-12 alpha chain;HLA class I histocompatibility antigen, Cw-8 alpha chain;HLA class I histocompatibility antigen, Cw-5 alpha chain;HLA class I histocompatibility antigen, Cw-16 alpha chain;HLA class I histocompatibility antigen, Cw-15 alpha chain;HLA class I histocompatibility antigen, Cw-14 alpha chain;HLA class I histocompatibility antigen, Cw-4 alpha ch…	HLA-C	14.3756	13.9273	13.8871	13.8549	14.2884	14.027	13.7097	13.8243	13.9063	13.2024	14.9339	14.1334	14.6783	14.0011	13.9793	13.7495	13.717	13.7279	13.916	14.0831	14.0147	13.8763	15.0867	13.9439	14.6544	13.6826	14.2606	14.2552	14.3343	13.7466	13.7792	13.8643				11	11	0	39.9	39.9	0	40.885	0	285.28	8919100000	112
P30512	P30512	HLA class I histocompatibility antigen, A-29 alpha chain	HLA-A	11.4631	11.968	11.7231	11.5841	11.8982	10.8482	10.7966	11.5044	11.389	11.494	12.0297	11.0774	12.1551	12.6409	12.0285	11.5811	11.3724	12.2009	11.3867	10.7238	11.4275	10.7302	11.7795	10.645	12.03	11.6752	11.3235	11.8982	10.9854	11.532	11.7275	12.3795				8	1	0	32.9	4.7	0	40.862	0	16.81	43006000	5
P30519	P30519	Heme oxygenase 2	HMOX2	12.3298	11.372	10.7318	11.1355	11.5563	11.4195	12.1092	11.7745	11.8444	10.6781	11.3763	11.6259	11.6812	11.5454	11.264	10.7883	12.0033	11.5881	10.5781	12.1658	11.7989	10.5374	11.6028	11.211	11.6027	11.9014	11.2109	11.5022	11.2233	12.3792	12.0868	11.7769				8	8	8	31.6	31.6	31.6	36.032	0	86.79	247060000	11
P30533	P30533	Alpha-2-macroglobulin receptor-associated protein	LRPAP1	14.4607	14.723	14.8409	14.2827	14.5783	14.2858	14.1525	14.3814	14.7096	13.9301	15.277	14.1321	14.713	14.5279	14.1958	13.2275	14.6667	14.4771	14.3853	14.4116	14.4775	14.7167	14.5891	14.5147	14.445	14.8723	14.923	14.7427	14.181	14.33	13.9756	14.1873				32	32	32	60.2	60.2	60.2	41.465	0	60.095	9527700000	115
P30626	P30626	Sorcin	SRI	13.8157	13.6441	13.4602	14.6358	13.556	14.4767	13.771	14.0326	13.8195	14.1659	14.0381	13.8928	13.9958	14.0493	14.148	14.0055	13.6868	14.0658	13.5599	14	13.9967	13.9105	14.2266	13.9638	14.0736	13.7793	13.7952	13.9294	14.0202	13.981	14.0074	13.8733				7	7	7	30.3	30.3	30.3	21.676	0	16.111	3201300000	30
P30711	P30711	Glutathione S-transferase theta-1	GSTT1	11.4093	10.7893	11.3862	11.3278	11.9736	11.3628	11.7392	12.2754	10.9043	11.3218	11.3585	11.0048	11.531	11.2764	11.867	11.658	11.9967	11.2531	11.6324	11.2813	11.7768	11.2649	11.4729	11.0874	12.1182	11.6948	12.3352	11.4141	12.4658	10.9849	12.2297	11.2222				1	1	1	7.9	7.9	7.9	27.335	0	32.928	84142000	2
P30740	P30740	Leukocyte elastase inhibitor	SERPINB1	13.4871	13.1039	13.2189	12.4009	14.5119	12.9129	13.8266	12.5272	13.7329	13.2525	13.2219	12.4701	14.5164	13.2371	13.5305	12.8351	14.5983	12.8782	13.0942	12.7423	13.0142	12.7861	13.7798	13.187	13.6304	12.8781	13.3954	13.0476	14.202	13.4139	13.5272	12.9451				12	12	12	31.1	31.1	31.1	42.741	0	34.115	2020200000	30
P30837	P30837	Aldehyde dehydrogenase X, mitochondrial	ALDH1B1	10.577	12.3695	11.9732	10.6772	12.2371	10.7947	11.187	11.7309	11.9953	11.2683	11.134	11.4049	11.397	10.5098	11.7829	10.757	11.1553	11.7439	11.0214	12.2677	12.1237	11.2164	12.7986	10.8879	12.5289	12.0759	11.7598	11.1994	11.5941	11.7433	11.977	11.9873				9	8	8	19.5	18	18	57.206	0	33.173	229750000	15
P30838	P30838	Aldehyde dehydrogenase, dimeric NADP-preferring	ALDH3A1	11.2527	12.2084	13.0928	10.8449	11.4348	10.5761	10.9558	10.6471	12.1254	11.6943	11.5463	11.8994	11.7166	10.9636	11.1982	12.4676	12.1708	11.7458	11.7728	10.9136	12.1399	11.0927	12.0377	10.9056	11.448	11.6742	10.7356	11.6991	11.5017	10.994	10.6795	12.2939				3	3	3	6.6	6.6	6.6	50.394	0	56.872	118330000	3
P31025;Q5VSP4	P31025;Q5VSP4	Lipocalin-1;Putative lipocalin 1-like protein 1	LCN1;LCN1P1	11.4505	12.2962	11.533	11.7209	12.1677	11.4207	10.1337	11.5353	10.9008	11.0625	11.3162	11.4238	11.3542	11.158	11.4692	10.8062	10.8462	11.6417	12.3422	10.4002	12.262	11.4786	11.7416	11.7299	12.1138	11.1859	11.654	12.1014	12.4027	11.7525	11.9187	10.8969				3	3	3	16.5	16.5	16.5	19.25	0	59.547	371220000	8
P31040	P31040	Succinate dehydrogenase [ubiquinone] flavoprotein subunit, mitochondrial	SDHA	11.8072	12.3087	11.5384	11.5709	12.5725	10.8926	10.8633	11.8516	10.9393	11.8406	11.1764	10.6884	12.1967	11.6412	12.2159	11.7688	11.2806	11.1325	11.4461	11.2682	11.6601	11.6755	12.2001	12.0084	11.1844	11.6845	11.2699	11.078	11.0206	10.8832	12.4989	11.4074				1	1	1	1.2	1.2	1.2	72.691	0.0062213	1.641	18477000	2
P31146	P31146	Coronin-1A	CORO1A	13.3626	13.2484	13.5706	13.0614	14.179	12.7273	13.7181	13.7812	14.4869	13.4294	13.5585	13.2281	13.8555	13.05	13.5874	12.8977	13.9864	13.3872	13.799	13.2751	13.3313	12.9944	13.9694	13.6047	13.3872	14.157	13.9667	13.3157	13.8628	13.4616	13.4839	13.2261				13	13	12	20.4	20.4	18.9	51.026	0	238.92	5560900000	73
P31151;Q86SG5	P31151	Protein S100-A7	S100A7	11.2295	11.8065	11.8964	10.844	11.6628	11.8531	10.9931	11.1486	10.8371	11.7591	11.3999	12.2834	12.2915	11.0477	12.8134	11.575	10.9677	10.5626	11.6166	10.3171	12.1195	11.7921	11.5902	11.2761	11.364	12.2279	10.8281	10.5121	11.1532	12.2512	11.062	11.8917				3	3	3	22.8	22.8	22.8	11.471	0	58.781	90009000	7
P31153	P31153	S-adenosylmethionine synthase isoform type-2	MAT2A	11.2259	11.5065	11.7389	11.0329	10.8279	11.3764	11.6337	10.8937	10.7262	11.0709	11.7857	11.2642	11.8641	11.8618	11.9778	11.4046	12.0288	11.5281	11.1931	10.8304	12.0207	11.4716	12.6843	11.6419	11.0459	10.8478	11.9433	11.8821	11.0736	11.1333	11.5689	11.3067				2	2	2	5.6	5.6	5.6	43.66	0.0011161	25.951	39480000	2
P31323	P31323	cAMP-dependent protein kinase type II-beta regulatory subunit	PRKAR2B	10.7978	11.2142	11.6064	10.2649	12.2942	11.9661	11.7926	11.0971	11.8887	11.8889	10.4454	11.4334	11.6291	10.2636	10.9976	11.1347	11.8885	11.5305	10.9779	11.4845	12.0345	11.9537	11.3374	11.9012	12.319	11.5571	11.5719	11.9088	12.1592	10.3988	11.985	11.6442				5	3	3	16.5	9.6	9.6	46.302	0	85.783	164080000	5
P31431	P31431	Syndecan-4	SDC4	10.9501	11.613	12.1068	10.5623	11.4003	10.54	12.1146	10.6806	11.0131	9.87857	11.1532	11.255	10.6766	11.1354	11.7764	11.0612	11.2227	11.6988	11.4106	11.2536	11.4399	11.0558	11.997	11.9958	11.8897	11.7844	10.2022	10.8911	11.5	11.455	10.4126	11.7426				2	2	2	13.1	13.1	13.1	21.641	0	6.852	428270000	14
P31483	P31483	Nucleolysin TIA-1 isoform p40	TIA1	11.6484	11.0813	11.8826	11.607	11.731	11.7011	11.3536	11.7334	10.905	12.085	11.2396	11.4795	11.4278	11.9058	11.2589	11.0701	11.443	11.2278	11.1104	11.3026	10.3499	11.2281	11.3944	11.5086	11.4742	11.0168	12.0851	11.8592	11.5487	11.3631	11.8394	11.6839				8	8	4	18.7	18.7	10.1	42.963	0	12.776	251230000	9
P31689	P31689	DnaJ homolog subfamily A member 1	DNAJA1	10.5763	10.9497	11.5041	11.2125	11.5125	11.3365	11.9346	10.7265	10.699	11.1388	11.641	11.0759	11.2887	10.7189	11.7695	10.9397	11.3122	11.1331	10.5909	11.771	12.1461	11.2523	11.1378	11.0549	11.4381	11.673	10.6263	10.9665	11.4261	11.7751	11.3902	11.3895				3	3	3	10.8	10.8	10.8	44.868	0	57.429	60672000	4
P31930	P31930	Cytochrome b-c1 complex subunit 1, mitochondrial	UQCRC1	11.2748	11.9117	11.3577	11.0095	11.4054	11.7807	11.6863	10.8383	11.5489	11.7149	11.6783	11.8478	11.5037	10.9509	12.1375	11.226	11.3191	12.1191	11.3732	11.8185	12.3916	10.5083	11.9106	11.936	11.4201	11.4082	12.0251	11.4513	11.4216	11.7706	11.1995	11.6895				3	3	3	5.6	5.6	5.6	52.645	0.000815	3.592	218680000	5
P31937	P31937	3-hydroxyisobutyrate dehydrogenase, mitochondrial	HIBADH	11.7187	11.8467	10.8836	11.9926	10.9996	11.1673	11.4182	10.7292	11.3057	11.1075	11.7988	11.7986	11.3304	11.4964	12.0808	11.7346	11.9502	11.5824	11.7932	11.4057	11.0064	11.3764	11.6776	13.226	12.3289	11.7409	11.6532	10.7908	11.5422	10.1403	11.4554	11.0428				4	4	4	19	19	19	35.329	0	19.587	150060000	11
P31939	P31939	Bifunctional purine biosynthesis protein PURH;Phosphoribosylaminoimidazolecarboxamide formyltransferase;IMP cyclohydrolase	ATIC	11.5607	11.4674	11.7424	10.2637	10.969	9.88898	11.6058	11.463	10.9867	11.1355	12.7302	11.5672	11.3413	10.6081	10.8201	11.0649	10.0691	11.3849	11.3927	12.388	12.3908	11.0599	10.9134	11.1379	11.6889	10.7658	11.6698	11.3266	10.6328	10.9917	11.2234	10.9248				6	6	6	12.2	12.2	12.2	64.615	0	17.298	470120000	16
P31942	P31942	Heterogeneous nuclear ribonucleoprotein H3	HNRNPH3	15.5159	15.964	16.0914	16.2081	15.7965	16.1561	15.2712	15.8438	15.6112	15.6742	16.006	16.5232	16.1998	15.9973	16.1724	15.3566	16.1866	15.9844	15.674	15.7877	16.0984	16.1437	16.0225	15.7881	16.1207	15.822	15.842	16.1009	16.2024	15.9338	15.6083	15.631				17	17	16	53.5	53.5	51.2	36.926	0	323.31	22927000000	145
P31943	P31943	Heterogeneous nuclear ribonucleoprotein H;Heterogeneous nuclear ribonucleoprotein H, N-terminally processed	HNRNPH1	15.5396	14.8153	14.8575	14.485	14.95	14.6233	14.3212	14.462	14.9054	14.4326	15.1551	14.8554	15.0348	14.6373	14.9081	14.3729	15.1821	14.6438	14.3782	14.575	15.2427	14.8523	15.0476	14.3164	15.2565	14.7365	14.73	14.7342	15.2009	14.4907	14.7195	14.5213				17	16	8	42.3	40.5	21.8	49.229	0	323.31	16712000000	185
P31946	P31946	14-3-3 protein beta/alpha;14-3-3 protein beta/alpha, N-terminally processed	YWHAB	15.4784	15.5472	15.6723	15.3141	15.6727	15.5987	14.9251	15.4661	15.5433	15.2917	15.5717	15.224	15.571	15.3823	15.8465	15.2604	15.2103	15.4066	15.3693	15.2512	15.614	15.288	15.5441	15.3384	15.6872	15.2075	15.7251	15.2959	15.5342	15.2861	15.151	15.3469				22	15	12	76.8	62.6	53.3	28.082	0	323.31	12097000000	156
P31947	P31947	14-3-3 protein sigma	SFN	13.9781	13.4878	13.6888	13.3888	14.5612	13.4475	13.5271	13.5152	14.2651	12.3354	13.864	13.6259	14.6549	13.1108	14.2008	13.1864	13.9632	13.4215	13.5345	13.1603	14.1443	13.4657	13.6468	13.3551	14.2428	12.942	13.7912	13.8771	14.4136	12.8958	13.4168	13.264				16	11	11	58.1	44.4	44.4	27.774	0	137.41	17756000000	86
P31948	P31948	Stress-induced-phosphoprotein 1	STIP1	11.6251	10.7805	12.0059	10.7404	11.7953	11.1324	11.3689	11.4146	11.9916	11.3709	12.6529	10.5428	11.0626	10.7083	11.7373	11.2791	11.2773	12.1756	12.2093	11.8775	12.5693	11.8674	12.1022	11.6895	11.9365	11.0697	12.1441	10.3075	11.6894	11.1581	11.8401	11.2961				15	15	15	25.8	25.8	25.8	62.639	0	34.19	1067400000	33
P31949	P31949	Protein S100-A11;Protein S100-A11, N-terminally processed	S100A11	16.645	15.9131	16.2399	15.5556	17.744	15.9876	15.7131	15.5054	16.9368	16.0844	16.8795	15.3119	16.2006	15.6934	16.4863	15.744	16.7155	15.7671	15.8967	15.722	17.0253	15.8216	16.6998	15.6649	16.9893	15.6544	16.7232	15.547	17.036	15.6921	15.9122	15.557				10	10	9	64.8	64.8	62.9	11.74	0	323.31	50086000000	105
P31997	P31997	Carcinoembryonic antigen-related cell adhesion molecule 8	CEACAM8	10.7731	12.5133	11.8287	10.5799	11.8216	11.4823	11.2914	11.9681	10.9078	11.124	11.9836	10.9127	11.9923	10.669	11.4506	10.8008	11.6172	11.1611	11.1842	11.7433	12.7511	11.5451	11.7198	11.3626	11.217	11.129	11.995	11.1044	11.2522	11.1566	11.8056	10.9719				2	1	1	8.3	5.7	5.7	38.153	0.00044307	48.632	54504000	2
P32119	P32119	Peroxiredoxin-2	PRDX2	17.371	16.2343	16.3682	16.5688	16.7854	16.8754	16.9241	16.2558	16.7271	16.6089	16.3767	16.5405	17.2179	16.6668	16.6286	16.8201	17.0733	16.3848	16.2033	16.3498	16.4324	16.5155	16.6013	16.4698	17.1094	16.5692	16.3988	16.1708	16.46	16.4157	16.6492	16.3141				14	13	13	44.4	38.9	38.9	21.892	0	220.72	32831000000	172
P32322	P32322	Pyrroline-5-carboxylate reductase 1, mitochondrial	PYCR1	10.9006	11.7812	12.347	11.4155	11.1182	11.3148	11.2677	11.9925	11.7805	12.7031	10.6353	10.5694	12.072	11.0936	11.5535	11.5994	11.4937	11.6769	11.972	12.1727	12.4238	11.7924	12.0571	12.0175	12.4687	11.334	12.2572	11.1779	12.3657	11.9061	11.9893	11.2887				1	1	1	3.4	3.4	3.4	33.36	0.0027407	19.709	8816000	1
P32455	P32455	Interferon-induced guanylate-binding protein 1	GBP1	13.0339	12.8041	13.1883	11.8634	11.9028	11.6917	12.341	11.9418	12.5725	12.4778	12.4818	11.9629	12.2544	12.7863	12.9044	12.3826	12.0244	12.339	12.7578	12.5304	11.8853	12.7674	13.2715	12.4976	12.3137	12.5539	12.8663	12.7879	12.4873	12.6328	12.0563	12.6328				7	7	7	9	9	9	67.93	0	15.026	892660000	15
P32456	P32456	Interferon-induced guanylate-binding protein 2	GBP2	11.0338	12.2203	11.1669	10.9663	11.6701	11.6615	11.5198	11.108	11.2512	11.2694	10.6217	11.324	12.5553	11.1277	11.9608	10.8414	11.7134	12.2132	11.6542	11.5043	11.8973	11.104	11.9952	10.8532	11.419	12.4223	12.033	11.1139	12.0154	11.8761	12.2891	11.7769				2	2	2	3.6	3.6	3.6	67.208	0.0037301	18.776	19745000	2
P32969	P32969	60S ribosomal protein L9	RPL9	11.0904	11.3334	11.2548	10.0569	11.8112	10.7854	11.3652	12.6385	11.4677	11.4247	11.9923	11.5891	11.9668	10.2825	11.6441	10.2328	11.7362	12.3258	11.7988	11.2856	12.11	11.189	11.7454	12.136	12.3513	11.8498	12.0088	10.9585	11.3794	12.0854	11.1222	11.9493				6	6	6	24	24	24	21.863	0	15.941	336940000	13
P33151	P33151	Cadherin-5	CDH5	11.4957	11.5856	11.4367	11.1577	11.8352	10.3209	11.1412	11.1061	11.8276	11.2616	11.9722	11.8604	10.6518	11.613	11.7904	11.5013	12.0146	12.2619	11.1838	11.6057	11.9396	11.8688	12.4516	12.7548	11.5044	11.4388	12.036	11.9376	12.0322	11.3281	12.3175	11.2562				2	2	2	3.2	3.2	3.2	87.527	0.0021747	23.813	17226000	3
P33176;Q12840	P33176	Kinesin-1 heavy chain	KIF5B	11.0724	11.1147	11.3242	11.5888	12.0729	11.4883	11.6616	10.7354	12.0065	11.4724	11.5263	11.0023	11.1488	10.4591	11.4991	11.1609	11.0752	11.3016	12.1294	10.0036	11.5565	11.7086	11.7804	11.0259	10.8526	11.5151	11.5589	11.4123	11.5436	11.677	11.5259	11.5254				5	5	4	5.9	5.9	4.8	109.68	0	9.31	119200000	5
P33240	P33240	Cleavage stimulation factor subunit 2	CSTF2	14.9068	14.6362	14.7471	14.0736	14.8802	14.0176	14.1523	14.223	14.5785	14.4533	14.6782	14.1161	14.6455	14.4063	14.6809	14.1436	14.2961	13.9123	14.4355	14.4479	14.4202	14.3389	14.2818	14.2514	14.6242	14.2167	14.2777	14.9326	14.5677	14.3542	14.0834	14.5473				15	15	5	35.5	35.5	15.1	60.959	0	75.305	3049100000	47
P33241	P33241	Lymphocyte-specific protein 1	LSP1	11.0804	10.81	11.5707	10.7522	11.3013	11.7085	11.5561	11.0576	11.704	11.7909	11.7856	10.6316	11.9977	12.1389	11.5864	11.7793	10.313	11.2562	11.5459	10.8392	11.812	12.1098	11.946	11.1548	11.1713	10.6195	12.3718	10.9005	11.3765	11.8537	11.1252	11.385				5	5	5	15.9	15.9	15.9	37.191	0	10.043	938060000	16
P33316	P33316	Deoxyuridine 5-triphosphate nucleotidohydrolase, mitochondrial	DUT	10.8685	11.7595	11.7048	10.3436	11.4178	10.6854	11.2466	11.1025	10.8711	11.7707	11.3023	11.8967	11.1196	11.503	11.7251	10.0795	10.9706	11.6368	11.0145	11.5416	11.7924	11.4118	11.7005	11.8223	12.6095	11.3551	11.5928	12.0857	11.191	12.2942	12.168	11.6474				10	10	10	38.1	38.1	38.1	26.563	0	251.36	2305800000	25
P33778	P33778	Histone H2B type 1-B	HIST1H2BB	12.0144	11.8964	11.2826	11.7821	11.0874	11.6934	11.691	11.2025	11.375	11.4255	10.8718	11.0771	11.3996	11.848	11.7545	10.5616	11.8835	11.4994	10.7637	11.3665	11.0776	12.3535	12.2172	10.6036	11.1903	11.7838	11.9652	11.4906	11.7053	11.8379	11.3283	11.1642				21	2	1	89.7	14.3	5.6	13.95	0.0021567	23.261	320370000	3
P33991	P33991	DNA replication licensing factor MCM4	MCM4	11.1601	10.6137	11.562	10.9102	12.4492	11.7918	11.7019	11.5007	11.3201	11.2452	10.9504	10.8462	10.9805	11.7897	11.7058	11.1703	11.5786	10.6318	11.5812	11.345	10.9172	11.3468	11.9922	10.6438	12.1793	11.3657	11.2215	11.7225	11.0605	11.068	11.4557	11.3071				2	2	2	1.7	1.7	1.7	96.557	0.0086511	14.743	70905000	2
P34059	P34059	N-acetylgalactosamine-6-sulfatase	GALNS	11.1753	11.732	10.6122	10.7595	11.9479	11.4086	11.5827	11.2451	11.2715	11.1807	11.5641	11.0925	11.549	10.1794	12.1639	11.1433	11.0044	11.6945	11.1691	11.3674	12.3752	10.8559	10.9882	10.6697	11.3221	10.8393	11.1877	11.7118	12.178	11.0762	11.244	11.4347				2	2	2	3.4	3.4	3.4	58.025	0.0021708	23.584	11169000	2
P34741	P34741	Syndecan-2	SDC2	11.9241	11.8158	11.4858	11.4263	12.4848	12.3926	11.4424	12.1241	12.7584	11.032	11.9088	11.7254	12.6147	11.7867	12.4289	10.6221	11.6693	11.7541	12.2741	11.3691	12.3907	11.6519	12.2571	11.6636	12.1411	11.6502	12.6658	11.6004	12.5976	11.5187	11.3083	11.6119				1	1	1	4.5	4.5	4.5	22.16	0.0024735	2.189	746970000	5
P34897	P34897	Serine hydroxymethyltransferase, mitochondrial	SHMT2	12.3392	11.815	11.2979	11.72	11.7597	11.7706	11.2271	11.8628	11.3553	11.264	11.3059	11.2914	10.9912	11.5223	11.671	11.0336	11.2316	11.0455	11.9087	11.4956	10.8389	11.2391	11.3343	12.5074	11.8031	11.2719	12.5861	10.3846	11.4119	11.1721	10.9522	10.9634				6	6	6	11.7	11.7	11.7	55.992	0	87.372	375410000	12
P34932	P34932	Heat shock 70 kDa protein 4	HSPA4	12.3951	11.1223	12.1825	11.0557	12.2217	11.0727	11.3679	12.0014	11.665	11.3713	11.6787	10.9078	12.5187	10.7014	11.2165	10.4444	11.7948	10.888	10.9054	11.1973	11.5495	11.9307	11.9454	11.2133	11.884	11.6843	11.6205	11.5165	11.2626	11.4707	11.3258	11.5604				6	6	6	6.7	6.7	6.7	94.33	0	13.983	338240000	11
P35052	P35052	Glypican-1;Secreted glypican-1	GPC1	11.7714	11.8647	11.4289	11.1089	11.4086	12.0171	10.6644	11.9665	11.6685	12.6424	11.2371	11.6625	12.0635	11.2778	11.9702	11.1922	10.6505	10.4431	12.4493	11.4303	11.8196	12.5471	12.0411	11.582	11.1618	11.2533	11.8385	10.2923	11.5285	11.3206	11.3678	11.4493				3	3	3	6.8	6.8	6.8	61.68	0	69.468	170070000	4
P35070	P35070	Probetacellulin;Betacellulin	BTC	12.2862	11.5088	12.3383	11.0174	11.5807	10.2275	10.8328	11.5041	11.858	11.0828	11.7749	11.5798	11.9478	10.5188	11.3114	11.5902	10.7976	11.4862	11.6387	12.4407	11.4997	10.9056	11.4314	11.3947	12.7067	11.236	11.6599	11.3456	11.6811	11.1666	10.3534	10.9284				1	1	1	8.4	8.4	8.4	19.746	0.0011619	3.001	13916000	2
P35080	P35080	Profilin-2	PFN2	10.6724	11.9676	11.7017	11.917	11.5162	12.0895	12.1624	12.3867	11.9993	12.1513	11.8815	12.0654	12.0788	11.5589	12.0556	12.3326	11.6944	11.7727	12.0607	12.0698	12.5311	12.0279	12.1453	12.0077	12.1589	12.1966	11.8823	11.5536	12.0234	12.3098	11.2342	12.3024				5	5	5	25	25	25	15.046	0	26.616	934100000	16
P35221	P35221	Catenin alpha-1	CTNNA1	13.2534	13.0353	12.895	12.617	13.5152	12.6339	13.4847	12.8967	13.3849	12.0386	14.1159	12.4315	13.3577	12.4448	13.2848	11.8521	13.5304	12.8512	13.2719	12.9414	13.1958	12.9755	13.0039	13.0258	13.3534	12.4574	12.763	12.3567	13.367	12.7889	14.3593	12.6826				20	20	16	25.1	25.1	20.6	100.07	0	112.79	2336900000	48
P35222	P35222	Catenin beta-1	CTNNB1	12.3196	10.8237	12.2044	11.7175	12.1706	12.0514	11.5621	11.0689	11.7678	10.2406	10.4701	11.0697	11.2973	11.0394	12.1476	10.8726	12.0671	11.0334	10.8648	11.9218	11.3206	11.1592	11.2561	10.4615	11.4075	10.9454	11.5207	12.0126	11.5834	11.8319	11.3728	12.1341				6	6	6	10.6	10.6	10.6	85.496	0	131.48	540050000	19
P35232	P35232	Prohibitin	PHB	15.5305	15.2953	15.3726	14.6772	15.5843	14.9648	16.1627	14.9841	15.3421	15.1336	15.6643	15.0219	15.4741	15.1948	15.7733	15.3091	15.6759	15.2858	15.3385	15.148	15.5775	15.2365	15.3778	15.2664	15.5065	14.9733	15.7496	15.1561	15.8164	15.1005	15.4616	15.06				18	18	18	62.9	62.9	62.9	29.804	0	118.35	5782500000	99
[truncated: 2,068 more rows]

## Sheet: CPTAC_PROTEIN_IMPUTATION
Protein IDs	Majority protein IDs	Protein names	Gene names	127N_2_N	127C_2_T	128N_2_N	128C_2_T	129N_2_T	129C_2_N	130C_2_T	131_2_T	127N_5_T	127C_5_N	128N_5_T	128C_5_N	129N_5_T	129C_5_N	130N_5_T	130C_5_T	131_5_T	Only identified by site	Reverse	Potential contaminant	Peptides	Razor + unique peptides	Unique peptides	Sequence coverage [%]	Unique + razor sequence coverage [%]	Unique sequence coverage [%]	Mol. weight [kDa]	Q-value	Score	Intensity	MS/MS count	id
[truncated: 9,844 more rows]
